# Supplementary material for: Modular in vivo assembly of Arabidopsis FCA oligomers into condensates competent for RNA 3’ processing
Source: EMBO J. 2025 Feb 24;44(7):2056–74. doi: 10.1038/s44318-025-00394-4 (PMC11962161; doi:10.1038/s44318-025-00394-4)
Supplement: Supplementary file 6 — Source data Fig. 1 [file 44318_2025_394_MOESM6_ESM.zip]

Archive with 7 entries (6 files):
- SD figure 1/
- SD figure 1/EMBOJ-2024-118276R-Figure_1D_Source_Data-sd.xlsx
- __MACOSX/SD figure 1/._EMBOJ-2024-118276R-Figure_1D_Source_Data-sd.xlsx
- SD figure 1/EMBOJ-2024-118276R-Figure_1B_Source_Data-sd.xlsx
- __MACOSX/SD figure 1/._EMBOJ-2024-118276R-Figure_1B_Source_Data-sd.xlsx
- SD figure 1/EMBOJ-2024-118276R-Figure_1C_Source_Data-sd.xlsx
- __MACOSX/SD figure 1/._EMBOJ-2024-118276R-Figure_1C_Source_Data-sd.xlsx
