# Supplementary material for: Modular in vivo assembly of Arabidopsis FCA oligomers into condensates competent for RNA 3’ processing
Source: EMBO J. 2025 Feb 24;44(7):2056–74. doi: 10.1038/s44318-025-00394-4 (PMC11962161; doi:10.1038/s44318-025-00394-4)
Supplement: Supplementary file 6 — Source data Fig. 1 [file 44318_2025_394_MOESM6_ESM.zip › SD figure 1/EMBOJ-2024-118276R-Figure_1D_Source_Data-sd.xlsx]

## Sheet: Sheet1
Diffusion coefficient and stoichiometry of each FCAwt particle
FCAwt
Stoichiometry	Diffusion coefficient
8.34148	0.637311
10.1627	6.54e-07
14.375	2.05e-05
6.03888	0.0166206
8.68959	2.0191
4.85316	0.528159
4.65031	0.233434
6.74724	0.100582
11.8192	1.85873
5.87843	0.0251109
7.86283	7.69e-07
6.50834	0.233283
5.39714	0.132168
6.99224	0.55694
3.44991	1.24838
7.65704	0.406581
7.86487	0.0803176
5.5428	0.831962
7.19149	1.14255
7.10552	0.169592
4.81555	1.4749
7.81967	0.416696
8.43565	0.595567
6.01896	1.62e-05
4.1766	0.289583
5.5378	0.469053
3.98397	0.721119
5.56624	0.508578
4.37832	0.810317
9.69255	1.20612
5.27168	0.897649
3.42306	2.89354
3.83644	0.105599
5.2577	1.85404
12.5531	0.616465
7.77597	2.35e-08
9.7979	0.0189054
5.87297	1.87e-08
2.60761	9.53e-07
7.30014	0.108307
3.9152	0.527888
7.03699	0.144789
5.57257	0.0398728
4.6541	0.168248
4.7384	5.49e-05
3.45458	1.63e-06
7.36382	0.495074
22.8505	0.0347138
10.2031	0.246676
10.3455	1.48e-08
12.4745	0.241648
9.7483	0.459949
33.3475	0.1344
10.4932	0.375364
9.64904	0.200622
5.07598	0.209428
8.04829	1.48213
5.03422	0.110166
5.51084	0.0316955
28.3804	0.0356088
10.5929	1.04413
6.4109	0.364843
4.28586	1.7e-08
6.61406	0.883056
7.02015	4.09e-06
2.87647	2.75273
9.23077	0.248411
6.91701	0.359407
5.78363	1.74988
3.82677	0.526977
1.59179	2.27371
5.71188	2.82e-08
4.81164	0.321373
3.14497	0.157458
2.21371	6.37e-11
2.1305	0.418427
2.6673	0.416325
2.39201	0.234254
4.47495	0.534562
2.39199	1.96e-13
2.73729	1.08276
2.2011	0.379313
1.74638	3.16e-08
2.21341	6.24e-12
9.29794	1.82e-10
8.052	0.148293
6.5889	0.257994
5.76136	0.381357
7.20195	0.858404
5.70107	2.69134
4.77045	0.300754
5.15393	4.95e-06
5.50587	4.64e-05
3.84616	2.37e-07
8.87677	0.675783
3.36696	0.165351
3.70867	0.740349
5.89973	4.99e-09
10.4322	0.159415
5.59249	1.80429
8.04657	0.569707
11.2908	0.263334
4.07549	0.709665
32.4078	0.00558137
8.46728	1.69e-08
5.19761	3.06e-07
6.20518	1.48968
4.19554	1.70073
3.59253	1.79879
5.54022	1.34289
14.1214	0.0758555
3.76756	3.11033
4.6144	2.02771
7.66874	0.060931
7.15726	0.19269
6.43307	0.0461738
9.01136	0.489834
3.63134	0.623265
8.83835	4.3e-05
3.89668	0.232403
3.91193	0.090686
3.16494	1.73e-06
7.75463	3.11e-08
3.79632	0.313803
2.7862	0.157818
3.14569	0.0694858
4.44493	0.223389
3.65348	0.729696
4.91147	1.63e-10
37.4245	0.0131928
4.99296	1.27e-06
7.36483	1.92339
3.22231	0.0626568
6.19821	5.39e-08
4.06057	0.108893
6.63183	0.535433
6.15622	0.218953
3.79883	6.39e-08
2.152	1.59e-10
4.67459	0.405889
3.40052	0.124736
4.97055	0.591964
2.07745	1.00037
5.92823	0.280747
5.62484	0.0792396
16.9044	1.11998
6.43617	2.13155
7.09664	8.43e-07
9.5366	0.0313279
4.97807	3.14e-08
10.1564	0.226843
5.54783	2.05e-07
7.91059	0.257732
3.30103	4.27e-07
3.29463	0.620219
7.97568	9.06e-05
2.40316	1.92e-08
4.93602	0.0567113
3.32626	1.22115
7.96425	0.807606
7.70929	1.69e-05
21.5145	1.64e-06
7.30013	0.654735
4.82599	2.31e-08
7.17436	0.976881
7.79037	0.652329
7.24878	0.0792013
5.54129	3.14e-08
4.46888	0.556775
3.78645	0.786413
3.53783	0.547053
8.79684	6.8e-08
3.48758	0.845442
3.61898	2.56504
4.57009	0.0621383
2.14557	1.11348
7.66913	0.106986
34.6669	0.0301493
12.5176	0.230915
16.1287	0.0337466
24.8603	0.0860347
14.0493	8.05e-08
15.3993	0.413546
3.76265	0.61568
3.13131	9.86e-09
4.43761	0.414655
2.63432	1.14223
3.10027	0.969799
2.53534	2.14391
2.7774	1.42388
2.38057	0.895586
5.07442	1.66047
2.5246	0.992356
14.8483	0.19338
11.4082	0.0238729
7.35099	0.225855
7.36606	0.649859
12.0106	0.634026
17.9237	0.93343
15.5064	0.545432
10.8255	2.39e-10
4.41805	8.3e-08
4.98866	1.1897
9.20053	0.0511675
12.6754	1.14e-08
4.68137	0.11084
8.78631	0.626093
4.14547	1.12e-07
6.20211	1.4e-07
5.52122	0.766134
7.24483	0.707229
5.69652	0.251365
3.28524	4.31e-10
3.97045	1.13973
5.96534	1.26861
2.65384	3.64e-07
4.80374	2.49e-08
5.71578	0.0765148
4.50638	1.4e-09
3.39082	3.67e-10
13.4248	0.0411953
8.77081	1.58031
7.87648	0.734451
6.11509	1.31e-08
8.40897	0.122029
6.25761	0.0164462
6.26159	2.23e-12
5.47335	0.743197
5.3609	0.000213761
7.45071	0.833806
5.58791	3.27e-07
6.27582	0.158806
3.2312	2.37395
4.67171	2.14375
3.69864	0.214238
6.83126	1.0237
5.97274	1.99458
5.23826	0.582637
7.36369	0.227738
3.65151	0.698003
3.39545	6.43e-10
3.77203	0.253698
3.43968	2.15e-08
7.30643	1.62295
3.64097	1.74559
2.07655	0.34534
4.45864	5.68e-07
7.34266	0.359714
4.11699	2.29942
4.66295	2.05e-08
3.06228	0.173563
6.97813	0.233082
4.1049	0.855443
4.51145	0.252992
3.79588	0.477395
1.93482	0.226877
1.91718	2.2777
1.5872	1.07e-06
1.7675	1.94e-08
2.17795	1.71651
2.55561	0.384253
3.97361	0.13326
3.30352	0.640741
5.76291	0.298546
2.7689	0.44371
7.98647	0.464634
5.16175	7.27e-06
4.31299	0.149212
3.19247	0.285692
6.06862	0.236909
3.87452	2.08408
2.97748	1.95e-08
3.58066	6.25e-05
2.41796	2.08e-06
5.02975	1.59879
4.70786	0.304013
3.5844	0.262114
2.68048	0.871506
2.38641	5.11e-08
3.24482	0.18094
2.88204	1.37e-08
1.95844	3.059
3.84395	3.49e-06
9.46253	0.702153
18.6263	0.31632
28.2778	0.267204
9.37944	0.0515796
3.21679	2.84e-09
4.56461	0.201869
13.0666	0.0517229
3.25639	0.026097
10.2237	0.681993
5.0868	1.31382
8.1246	5.06e-11
4.35833	0.00105343
6.20337	0.582863
4.3026	0.241444
7.00222	0.721897
7.08191	3.57e-09
7.90134	0.276389
16.8536	6e-05
8.3285	0.0191483
8.1658	2.92e-08
9.29192	4.70308
17.976	0.0758384
8.34961	0.231282
7.73605	6.37e-06
5.29509	0.317055
5.33768	3.47124
2.60384	2.38246
6.56356	0.305423
4.34137	1.37e-09
5.79385	0.695405
3.22073	1.67e-06
8.41614	1.45765
2.85432	2.65e-06
4.77945	0.22107
24.2727	0.106478
17.0595	0.0117881
8.57219	0.256342
6.74824	1.32452
7.83935	0.287497
29.218	2.42e-05
3.9046	0.797164
10.0294	0.721717
9.3673	0.383928
6.27688	0.0227197
9.36854	0.256031
4.21059	8.55e-06
3.00703	1.67099
6.20719	1.77739
5.63327	1.78229
17.1722	1.57321
55.9387	0.0510048
11.1132	2.66e-06
5.90183	1.21e-06
18.3951	0.671309
10.0839	0.120935
15.8757	0.112359
10.011	0.0823081
12.4349	0.432975
10.0667	0.574167
6.25528	0.966584
8.33161	1.92e-06
9.15342	1.00214
6.19004	9.08e-09
9.04324	1.94004
4.81004	0.670958
17.336	7.32e-06
10.2987	1.26931
8.02596	1.51314
7.58202	0.155143
9.55151	2.01e-08
5.31432	0.782638
5.51333	1.6807
7.70561	1.25789
4.30734	0.138429
3.47927	1.00727
4.96556	0.662002
6.50094	0.215415
12.7882	0.340186
4.18556	1.96901
5.76593	0.314241
9.83823	1.21023
7.50194	6.54e-06
4.51738	1.25e-07
4.54794	2.31701
6.1272	1.33371
24.6985	0.569828
5.94516	1.15e-07
13.011	0.466024
6.91139	1.93e-08
6.55537	0.0180944
19.7617	0.0755883
9.25411	0.263514
4.98141	1.06115
8.49465	0.0631561
4.84149	0.409164
4.46778	3.95e-07
5.16628	6.44e-06
5.98914	5.18e-09
3.95352	0.271435
6.85908	1.97e-07
3.92451	0.544981
6.62096	0.0280248
7.24752	3.43893
4.46549	3.05e-07
5.01678	7.82e-06
6.28256	0.822853
8.14926	1.46293
9.13378	0.0416628
16.2077	0.353628
14.1907	0.32337
2.25117	1.22651
3.56719	2.01396
4.01404	1.76278
10.1349	0.184897
7.59303	0.610833
8.63936	0.904805
3.09091	4.11833
2.91873	0.55844
3.61875	0.610747
3.8159	0.584272
5.82872	1.05428
2.57984	2.39e-11
7.36476	7.66e-06
3.02217	2.32559
3.26912	3.17327
3.01186	0.846748
5.55453	0.343207
4.26884	1.95629
6.87767	2.63e-10
5.57404	6.05e-07
7.62188	1.45264
8.04865	7.89e-05
5.04187	0.73096
29.0899	0.00260466
6.60759	1.81058
11.9868	0.850897
6.69952	0.118521
4.922	2.65e-06
4.46965	2.61915
2.40033	2.63e-08
7.63718	0.334524
3.47217	3.26386
4.76445	2.86e-09
2.96422	3.80865
3.98779	1.64435
4.20789	0.2433
5.22702	1.04937
3.65677	1.23e-08
4.99781	3.86e-07
3.34461	0.284859
3.80418	1.91e-06
4.1581	1.96667
3.78749	0.228309
7.77879	0.0112679
16.9533	0.265203
11.621	0.0837888
8.2561	4.3e-07
5.80671	0.451551
12.1048	0.043952
7.43401	0.0967251
7.06486	0.530878
8.84083	1.44297
6.65483	0.442628
5.981	1.62529
5.59121	0.0173269
2.83482	2.45129
4.02659	0.623391
3.47585	0.59922
4.85791	0.142609
6.85562	0.968259
6.76689	0.0549308
3.27748	1.56e-08
4.09634	2.1956
9.99399	4.67e-08
8.67794	0.0573097
2.57339	1.29213
3.65276	0.340538
3.55977	0.0167026
7.62387	0.265803
2.38718	0.800869
7.46496	2.04e-05
14.2606	0.0577476
24.1257	2.14e-05
2.97568	0.566743
8.58885	0.166098
6.79212	3.26e-08
2.23174	2.04e-06
4.72915	7.16e-07
4.11747	0.434353
3.35656	1.57107
3.05369	4.08e-07
11.8118	0.0233529
17.9343	0.545766
6.53441	1.23538
6.84065	1.82e-07
6.25429	0.0580204
3.46658	0.972446
2.84509	3.53598
3.27295	1.6941
4.54844	2.78e-07
5.93142	4.73e-09
3.21308	0.0160175
2.93159	6.12e-06
3.09055	0.341591
2.11436	0.864723
19.0123	0.0883434
10.6922	1.28239
9.71107	0.700942
6.13695	3.57e-07
6.48437	0.0156414
28.0271	0.022945
9.8407	0.00155027
4.29085	1.82e-08
2.25652	1.37878
5.73199	0.0701768
5.46115	7.07e-07
6.37716	0.587555
2.98924	0.923565
5.09299	0.0667246
2.85847	0.498959
4.36465	1.46656
5.23165	0.0681429
5.97565	0.0744265
5.19319	0.44036
5.67026	2.88026
8.89546	0.243957
5.51194	0.852109
5.4593	0.379954
4.68921	0.0355552
3.53517	0.478559
3.0348	2.9169
3.68129	0.145863
3.4181	0.707707
7.18014	2.26168
4.53655	0.235958
8.30392	0.128565
11.6767	2.45e-05
7.62241	5.48e-10
8.88236	0.0940564
6.79816	0.0199773
5.78793	0.0759705
3.50881	0.15088
5.40321	0.328147
3.86116	0.950636
7.73576	0.217819
5.93931	3.61e-08
3.82515	1.4255
3.12322	0.100274
4.97019	1.79835
3.95152	0.0815883
4.79693	0.31607
3.18971	0.298538
4.2949	0.199319
3.3577	0.203271
4.62035	0.239842
8.91395	0.49106
9.24691	0.801179
9.3828	0.607101
5.28858	0.505201
5.99845	1.04141
8.43615	0.763573
10.6502	1.54e-05
5.57871	2.60339
4.10731	0.192098
6.47241	9.04e-08
5.50063	5.18e-08
4.24499	1.63e-08
4.287	9.46e-07
5.07613	0.780288
4.86398	0.676847
3.1914	6.18e-12
3.66276	0.0969262
4.93876	0.469432
5.83299	0.217452
2.92619	5.62e-07
3.0729	1.03562
3.45591	2.65e-07
4.5775	0.846989
3.8069	0.684553
4.51048	1.03e-08
5.16366	0.0414248
16.7074	0.133114
4.78275	0.108969
6.53007	0.538563
8.28665	5.72e-08
4.78599	0.196432
6.02157	3.72e-10
6.30991	1.34325
4.11734	0.333704
3.38409	0.169325
4.39125	4.03e-06
4.50917	0.318676
4.04173	0.170289
3.71442	0.544513
2.86512	2.68819
4.00887	1.32151
8.22722	0.0245675
7.31965	0.415311
6.24767	0.0983657
14.9043	0.313664
6.24903	1.12739
8.67354	7.12e-10
11.0697	0.0305497
6.33741	0.222567
3.96136	0.0590317
5.48322	1.3e-05
3.16308	7.97e-10
3.82214	0.115326
6.24272	0.0522952
4.53839	0.360266
4.41834	0.0810519
5.54283	0.460638
5.16683	2.08e-07
5.47043	0.344472
5.48087	5.51e-07
4.09412	0.481421
3.07336	0.293356
3.92901	0.331376
3.98394	0.107407
2.5762	0.466366
19.9617	0.395803
16.9397	0.0718899
4.83311	0.0979812
18.0013	0.0330206
8.98461	2.37e-08
14.0618	1.23752
5.8867	7.42e-06
3.86279	0.0332849
6.39831	0.159928
3.87451	0.621304
4.45415	0.696789
8.99158	0.00011601
3.15142	0.640947
1.91557	1.39941
2.43965	3.87997
3.29889	0.024445
4.92191	0.381189
4.21206	0.310389
5.43913	0.493156
5.06103	0.100501
7.86765	0.114358
14.5498	6.24e-07
7.48266	2.41776
4.73619	1.59e-07
6.31362	0.238842
6.19625	0.328032
8.78153	0.016696
5.64296	0.422897
6.58988	0.0030525
7.53049	2.49754
4.48911	0.113302
4.95987	1.76e-07
8.91345	0.0239928
4.36736	0.073669
3.80573	0.0179458
4.95439	0.247504
5.36308	0.243763
3.74091	2.45136
3.80469	0.24081
3.55222	1.90404
3.32051	0.124996
3.22593	0.763214
3.35337	0.916749
13.8084	0.618093
9.62923	0.275675
10.2176	4.59e-09
19.2762	0.0239963
9.74451	0.236948
6.73449	0.0172555
9.1331	0.22325
57.1617	0.00021749
8.12034	0.792081
4.06669	0.0225278
5.7287	0.155903
4.70895	1.69447
4.88339	0.0172334
9.1278	0.335775
5.23936	1.19422
8.13844	0.0893631
4.09318	0.0015876
29.6665	0.00146219
5.5069	0.11839
4.11646	2.06911
5.21342	1.01911
19.7892	0.00365477
7.9905	0.156804
5.08532	0.45205
6.70477	2.06742
6.98196	0.0657735
3.45383	3.24e-07
4.02091	6.33e-06
9.08587	0.0265113
2.95535	2.12648
2.90039	0.240444
3.78678	0.106951
3.44527	5.85e-10
3.40811	1.56542
3.66912	0.0737475
2.90022	0.0278039
3.16974	0.317262
4.35962	0.236036
7.76184	1.83e-07
3.70159	0.0874579
7.67255	0.137412
3.21287	3.42e-07
7.72697	1.92061
4.8472	5.72e-08
4.0266	0.273644
5.89796	0.109964
2.76677	0.993133
3.06725	0.724946
3.48667	0.184484
3.7408	0.290825
4.28347	1.55413
2.93208	0.211738
3.14529	0.15116
3.98963	0.227955
4.30188	0.077062
4.15021	2.52244
4.43149	0.563207
4.54987	0.289291
3.27771	0.817046
2.74256	0.716041
17.7127	6.5e-07
4.7039	1.39e-10
6.16138	1.47e-05
4.57048	1.29368
5.10536	2.75e-07
3.90732	0.313625
4.28644	0.0137509
3.22938	0.56723
3.67459	1.49168
3.09746	0.559541
4.13918	0.26229
20.9268	2.12328
18.3998	0.0766337
5.42006	0.811346
24.0307	2.71e-08
5.0774	0.943083
4.08518	7.1e-09
6.38343	0.181445
3.89747	0.446449
4.28993	0.164826
6.40455	0.259446
5.14784	0.989393
3.44069	0.105078
4.71059	1.12e-09
3.57124	0.615502
5.94327	0.0977253
4.06318	7.31e-06
4.71944	9.13e-09
3.34222	1.06e-08
3.9258	0.123935
7.40312	0.000214384
3.41378	9.78e-08
6.71924	0.00205187
4.29935	1.35e-06
4.1689	3.89e-07
4.82744	0.427603
4.9721	1.53023
3.26663	0.0232047
3.6335	0.136891
3.25908	0.000615747
8.57212	2.12e-06
4.186	0.851862
3.12084	2.68069
2.21016	9.63e-08
5.12728	0.145813
5.22352	0.00129749
3.83436	0.38709
8.79646	0.157884
13.2121	0.0134237
6.18511	0.0442507
10.3654	0.0632365
2.1759	1.09762
7.94187	0.374659
9.71303	0.213096
5.50522	0.0832506
5.63864	0.765211
14.2333	0.00402628
8.38339	0.0486575
5.81518	1.48662
5.14469	3.67188
7.25628	0.384371
4.50319	0.93859
4.5118	0.19433
5.48997	0.649791
6.18322	0.0283528
4.12868	3.44241
15.9242	0.191377
11.5781	0.283264
5.61203	0.148274
5.84398	1.61e-06
9.31076	0.32055
10.8315	0.044536
9.26881	4.72e-08
4.40825	0.0568143
5.58761	0.239918
3.44525	0.472159
4.50515	0.00226947
3.43644	0.0289347
4.2106	3.41721
5.90455	0.596952
3.84912	0.377007
3.35255	0.0239454
12.4554	0.335774
5.91342	0.412624
7.27644	0.213683
9.43775	1.44677
6.67317	0.708968
5.25555	0.406753
3.64313	0.0283938
4.57106	1.16483
3.29285	3.02e-08
4.07645	3.92e-07
5.1728	0.691676
6.16928	0.0328712
8.61983	6.87e-07
4.51428	0.0817689
7.56545	4.27e-07
5.39624	1.14e-09
4.21898	3.1e-07
5.38975	0.0210523
3.32419	0.144523
3.1859	1.56049
10.4257	0.369559
6.37149	0.149703
4.52713	0.113537
7.59508	0.02353
4.93556	0.601923
4.82763	1.16495
4.63748	0.331577
5.00623	1.08117
4.52545	0.234603
3.45623	2.12246
3.59513	0.120122
2.95832	0.157381
2.86451	2.37e-07
3.01231	3.07e-06
6.8685	1.45956
6.32016	0.0643266
8.85481	0.319393
4.82828	0.218708
4.97296	0.59952
3.74455	0.026831
7.02026	0.805774
5.9669	0.0651351
5.51972	0.443676
5.32153	0.698711
10.7824	0.196878
23.4335	0.000136745
8.66884	1.3e-09
18.9759	7.2e-05
12.3881	5.97e-08
16.5075	3.84e-06
10.3263	0.144925
7.11805	0.146135
6.91105	0.219595
7.80571	7.62e-05
8.95823	0.111315
6.52086	0.0594531
5.60602	2.07e-09
4.98198	0.415626
3.55026	0.448368
4.32274	1.45e-14
4.46646	0.903282
3.65111	0.368258
7.78236	0.323762
5.85057	4.7e-08
5.96643	0.275545
3.91967	0.185768
11.5741	5.65e-07
3.57123	0.110212
4.43522	0.080249
4.60648	7.14e-05
3.42699	3.20461
5.3502	0.451132
3.14386	7.45e-08
2.74329	0.768338
3.83226	0.282574
8.73638	1.56e-05
4.10424	0.0346093
3.73446	8.09e-12
4.25912	0.00129074
3.20428	2.39736
3.18535	1.30502
5.73979	0.154001
3.30863	0.111709
3.47822	0.406403
4.60172	0.91643
2.88808	0.524839
4.96632	0.0404788
2.88522	0.533977
6.34475	0.215815
6.32172	1.95405
4.11622	8.15e-11
3.25677	1.37407
4.09053	1.67e-08
3.96713	4.78e-10
4.33794	1.94617
4.94933	2.28031
4.14929	1.00517
3.32906	7.26e-11
3.05209	0.846994
2.76525	0.768946
11.9592	0.0071701
4.93494	6.68e-09
4.80697	0.086045
2.45287	0.102273
6.57841	0.0111648
2.46873	0.947876
5.18376	1.16e-06
4.36232	1.2e-06
4.78729	2.02461
2.91938	1.78394
2.75904	1.897
2.938	0.158323
3.06669	0.305375
4.09779	0.8904
3.27671	1.37e-06
2.50292	1.33e-07
2.54956	2.24432
12.4515	0.174964
10.3714	1.04133
8.13667	3.26e-08
7.90487	0.321069
5.60995	0.0158214
5.54775	2.04e-06
4.41845	0.00291543
5.55879	0.669458
2.9896	4.93e-07
6.59213	0.637658
5.12814	0.086907
14.138	0.26115
4.08814	0.00482301
30.6374	0.005871
3.86352	0.213974
3.85265	4.16e-08
5.29472	1.60937
2.84575	0.198958
5.29077	0.107023
6.83615	1.03e-08
4.07647	0.225306
9.26286	0.024093
7.92093	0.517112
3.27166	3.83e-09
5.22302	0.880445
3.74201	1.63e-09
4.52853	0.240591
3.00555	0.264463
2.76954	0.365034
3.14893	0.927093
4.48219	0.701475
2.49477	1.77394
4.29497	0.377547
3.29442	0.448636
2.83541	1.6395
4.33779	0.691172
4.94832	0.538835
7.05544	6.99e-06
5.67883	0.148299
2.79697	8.07e-07
4.47482	0.483222
3.1928	0.10494
6.13224	0.70211
3.65992	1.1e-07
7.5436	0.0700748
4.31086	0.186182
4.19742	0.0773708
3.63682	0.453263
4.21943	0.0100698
2.44201	0.741727
3.43436	0.338311
3.54716	2.43628
5.25673	0.147131
6.24861	0.989391
4.54515	0.209005
5.55009	2.60999
8.10595	2.93e-05
5.34003	0.301901
5.43106	0.495564
3.56482	0.0780313
4.01481	1.09e-06
4.12086	0.0931801
2.70863	1.53582
3.06464	0.0475893
3.72193	0.473791
3.62793	0.0869591
5.90569	0.252985
5.73856	1.99e-05
4.47122	0.0384168
6.39718	0.0717641
10.6205	0.016368
3.54032	0.185828
6.40534	0.487881
3.98124	0.1467
4.50003	0.772951
4.49014	1.27e-05
8.78365	0.885239
4.15734	1.0333
9.32352	0.0576441
6.4937	0.012623
6.5677	0.207468
3.31013	4.96e-09
3.77484	3.86e-08
4.61973	0.0611553
4.46728	2.07e-07
8.96216	0.046087
4.38116	1.17883
7.82482	0.0824955
3.70773	7.17e-06
2.90956	0.623188
3.33032	9.67e-08
4.2192	0.104661
3.96089	0.0413877
2.35791	0.792018
2.34421	0.0361905
5.24298	0.0333943
2.62417	0.146143
5.12207	0.0461832
6.11333	0.409125
6.65498	0.580566
2.85854	0.60687
2.47486	0.0243162
2.81381	0.000350954
