# Supplementary material for: Modular in vivo assembly of Arabidopsis FCA oligomers into condensates competent for RNA 3’ processing
Source: EMBO J. 2025 Feb 24;44(7):2056–74. doi: 10.1038/s44318-025-00394-4 (PMC11962161; doi:10.1038/s44318-025-00394-4)
Supplement: Supplementary file 6 — Source data Fig. 1 [file 44318_2025_394_MOESM6_ESM.zip › SD figure 1/EMBOJ-2024-118276R-Figure_1B_Source_Data-sd.xlsx]

## Sheet: Sheet1
Distributions of stoichiometry of individual FCAwt particles from 3 replicates
The negative values in the distribution result from the spreading of each value by a symmetric (Gaussian) kernel, causing the lower part to unphysically fall below zero. Therefore, we did not display the distribution below zero in the plots to avoid confusing the audience.
FCAwt
Stoichiometry	Probability
-0.5128	2.92e-05
-0.50683	3e-05
-0.50085	3.08e-05
-0.49487	3.17e-05
-0.48889	3.26e-05
-0.48291	3.35e-05
-0.47694	3.45e-05
-0.47096	3.54e-05
-0.46498	3.64e-05
-0.459	3.75e-05
-0.45302	3.87e-05
-0.44705	3.98e-05
-0.44107	4.1e-05
-0.43509	4.22e-05
-0.42911	4.33e-05
-0.42313	4.45e-05
-0.41716	4.6e-05
-0.41118	4.76e-05
-0.4052	4.93e-05
-0.39922	5.08e-05
-0.39324	5.24e-05
-0.38727	5.38e-05
-0.38129	5.55e-05
-0.37531	5.7e-05
-0.36933	5.86e-05
-0.36335	6.01e-05
-0.35737	6.21e-05
-0.3514	6.38e-05
-0.34542	6.57e-05
-0.33944	6.75e-05
-0.33346	6.93e-05
-0.32748	7.14e-05
-0.32151	7.35e-05
-0.31553	7.54e-05
-0.30955	7.74e-05
-0.30357	7.97e-05
-0.29759	8.18e-05
-0.29162	8.42e-05
-0.28564	8.64e-05
-0.27966	8.87e-05
-0.27368	9.12e-05
-0.2677	9.36e-05
-0.26173	9.62e-05
-0.25575	9.87e-05
-0.24977	0.000102
-0.24379	0.000104
-0.23781	0.000107
-0.23184	0.00011
-0.22586	0.000113
-0.21988	0.000116
-0.2139	0.000119
-0.20792	0.000122
-0.20195	0.000125
-0.19597	0.000129
-0.18999	0.000132
-0.18401	0.000136
-0.17803	0.000139
-0.17206	0.000143
-0.16608	0.000146
-0.1601	0.00015
-0.15412	0.000154
-0.14814	0.000158
-0.14217	0.000162
-0.13619	0.000166
-0.13021	0.000171
-0.12423	0.000175
-0.11825	0.000179
-0.11228	0.000184
-0.1063	0.000188
-0.10032	0.000193
-0.09434	0.000198
-0.08836	0.000203
-0.08238	0.000208
-0.07641	0.000213
-0.07043	0.000218
-0.06445	0.000223
-0.05847	0.000229
-0.05249	0.000235
-0.04652	0.000241
-0.04054	0.000247
-0.03456	0.000253
-0.02858	0.000259
-0.0226	0.000266
-0.01663	0.000272
-0.01065	0.000279
-0.00467	0.000285
0.001308	0.000292
0.007286	0.000299
0.013264	0.000306
0.019242	0.000314
0.02522	0.000321
0.031198	0.000329
0.037176	0.000337
0.043154	0.000345
0.049132	0.000353
0.05511	0.000361
0.061088	0.00037
0.067066	0.000379
0.073044	0.000388
0.079022	0.000397
0.085	0.000406
0.090978	0.000416
0.096957	0.000426
0.102935	0.000436
0.108913	0.000446
0.114891	0.000456
0.120869	0.000467
0.126847	0.000477
0.132825	0.000489
0.138803	0.0005
0.144781	0.000511
0.150759	0.000522
0.156737	0.000534
0.162715	0.000546
0.168693	0.000559
0.174671	0.000571
0.180649	0.000584
0.186627	0.000597
0.192605	0.000611
0.198583	0.000624
0.204561	0.000638
0.210539	0.000652
0.216517	0.000667
0.222495	0.000681
0.228473	0.000696
0.234452	0.000711
0.24043	0.000727
0.246408	0.000742
0.252386	0.000758
0.258364	0.000775
0.264342	0.000792
0.27032	0.000809
0.276298	0.000827
0.282276	0.000844
0.288254	0.000862
0.294232	0.000881
0.30021	0.000899
0.306188	0.000918
0.312166	0.000938
0.318144	0.000957
0.324122	0.000978
0.3301	0.000998
0.336078	0.001019
0.342056	0.00104
0.348034	0.001062
0.354012	0.001084
0.35999	0.001107
0.365969	0.00113
0.371947	0.001153
0.377925	0.001176
0.383903	0.0012
0.389881	0.001225
0.395859	0.00125
0.401837	0.001276
0.407815	0.001301
0.413793	0.001328
0.419771	0.001355
0.425749	0.001382
0.431727	0.00141
0.437705	0.001438
0.443683	0.001467
0.449661	0.001496
0.455639	0.001525
0.461617	0.001556
0.467595	0.001586
0.473573	0.001618
0.479551	0.00165
0.485529	0.001682
0.491507	0.001715
0.497486	0.001749
0.503464	0.001783
0.509442	0.001817
0.51542	0.001852
0.521398	0.001888
0.527376	0.001924
0.533354	0.001961
0.539332	0.001999
0.54531	0.002037
0.551288	0.002075
0.557266	0.002115
0.563244	0.002155
0.569222	0.002195
0.5752	0.002236
0.581178	0.002278
0.587156	0.00232
0.593134	0.002364
0.599112	0.002407
0.60509	0.002452
0.611068	0.002497
0.617046	0.002543
0.623024	0.00259
0.629002	0.002637
0.634981	0.002685
0.640959	0.002735
0.646937	0.002784
0.652915	0.002835
0.658893	0.002886
0.664871	0.002938
0.670849	0.002991
0.676827	0.003044
0.682805	0.003099
0.688783	0.003154
0.694761	0.00321
0.700739	0.003267
0.706717	0.003324
0.712695	0.003382
0.718673	0.003441
0.724651	0.003501
0.730629	0.003562
0.736607	0.003624
0.742585	0.003687
0.748563	0.003751
0.754541	0.003816
0.760519	0.003881
0.766498	0.003948
0.772476	0.004015
0.778454	0.004084
0.784432	0.004153
0.79041	0.004223
0.796388	0.004295
0.802366	0.004367
0.808344	0.00444
0.814322	0.004514
0.8203	0.00459
0.826278	0.004666
0.832256	0.004743
0.838234	0.004822
0.844212	0.004902
0.85019	0.004982
0.856168	0.005064
0.862146	0.005147
0.868124	0.005231
0.874102	0.005316
0.88008	0.005402
0.886058	0.005489
0.892036	0.005578
0.898015	0.005667
0.903993	0.005758
0.909971	0.00585
0.915949	0.005943
0.921927	0.006037
0.927905	0.006133
0.933883	0.006229
0.939861	0.006327
0.945839	0.006427
0.951817	0.006527
0.957795	0.006629
0.963773	0.006732
0.969751	0.006836
0.975729	0.006942
0.981707	0.007049
0.987685	0.007157
0.993663	0.007267
0.999641	0.007378
1.00562	0.00749
1.0116	0.007604
1.01757	0.007719
1.02355	0.007835
1.02953	0.007953
1.03551	0.008073
1.04149	0.008193
1.04747	0.008316
1.05344	0.008439
1.05942	0.008564
1.0654	0.008691
1.07138	0.008818
1.07736	0.008948
1.08333	0.009079
1.08931	0.009211
1.09529	0.009344
1.10127	0.00948
1.10725	0.009617
1.11322	0.009755
1.1192	0.009895
1.12518	0.010037
1.13116	0.010181
1.13714	0.010325
1.14311	0.010471
1.14909	0.010619
1.15507	0.010769
1.16105	0.01092
1.16703	0.011073
1.17301	0.011228
1.17898	0.011384
1.18496	0.011542
1.19094	0.011702
1.19692	0.011863
1.2029	0.012026
1.20887	0.01219
1.21485	0.012357
1.22083	0.012525
1.22681	0.012695
1.23279	0.012867
1.23876	0.01304
1.24474	0.013215
1.25072	0.013392
1.2567	0.01357
1.26267	0.013751
1.26865	0.013933
1.27463	0.014117
1.28061	0.014304
1.28659	0.014492
1.29256	0.014682
1.29854	0.014874
1.30452	0.015067
1.3105	0.015263
1.31648	0.01546
1.32246	0.01566
1.32843	0.015861
1.33441	0.016064
1.34039	0.016269
1.34637	0.016476
1.35235	0.016685
1.35832	0.016896
1.3643	0.017109
1.37028	0.017324
1.37626	0.01754
1.38224	0.017759
1.38821	0.01798
1.39419	0.018202
1.40017	0.018427
1.40615	0.018654
1.41213	0.018883
1.4181	0.019114
1.42408	0.019347
1.43006	0.019582
1.43604	0.019819
1.44202	0.020058
1.44799	0.020299
1.45397	0.020542
1.45995	0.020788
1.46593	0.021035
1.47191	0.021285
1.47788	0.021536
1.48386	0.02179
1.48984	0.022046
1.49582	0.022305
1.5018	0.022565
1.50778	0.022828
1.51375	0.023093
1.51973	0.023359
1.52571	0.023628
1.53169	0.023899
1.53767	0.024172
1.54364	0.024448
1.54962	0.024725
1.5556	0.025005
1.56158	0.025287
1.56756	0.025571
1.57353	0.025858
1.57951	0.026146
1.58549	0.026437
1.59147	0.02673
1.59745	0.027025
1.60342	0.027322
1.6094	0.027622
1.61538	0.027924
1.62136	0.028228
1.62734	0.028535
1.63331	0.028843
1.63929	0.029154
1.64527	0.029468
1.65125	0.029783
1.65723	0.030101
1.6632	0.030421
1.66918	0.030743
1.67516	0.031069
1.68114	0.031395
1.68712	0.031724
1.69309	0.032056
1.69907	0.032389
1.70505	0.032725
1.71103	0.033064
1.71701	0.033405
1.72298	0.033747
1.72896	0.034093
1.73494	0.03444
1.74092	0.03479
1.7469	0.035142
1.75287	0.035496
1.75885	0.035852
1.76483	0.036211
1.77081	0.036572
1.77679	0.036935
1.78276	0.037301
1.78874	0.037668
1.79472	0.038038
1.8007	0.03841
1.80668	0.038785
1.81265	0.039162
1.81863	0.039541
1.82461	0.039923
1.83059	0.040306
1.83657	0.040692
1.84255	0.04108
1.84852	0.04147
1.8545	0.041863
1.86048	0.042257
1.86646	0.042654
1.87244	0.043054
1.87841	0.043455
1.88439	0.043859
1.89037	0.044265
1.89635	0.044673
1.90233	0.045083
1.9083	0.045496
1.91428	0.045911
1.92026	0.046328
1.92624	0.046747
1.93222	0.047168
1.93819	0.047592
1.94417	0.048017
1.95015	0.048445
1.95613	0.048875
1.96211	0.049306
1.96809	0.049741
1.97406	0.050177
1.98004	0.050615
1.98602	0.051056
1.992	0.051499
1.99798	0.051943
2.00395	0.05239
2.00993	0.052839
2.01591	0.05329
2.02189	0.053743
2.02786	0.054199
2.03384	0.054656
2.03982	0.055115
2.0458	0.055576
2.05178	0.056039
2.05775	0.056504
2.06373	0.056971
2.06971	0.05744
2.07569	0.057911
2.08167	0.058383
2.08765	0.058858
2.09362	0.059334
2.0996	0.059813
2.10558	0.060293
2.11156	0.060775
2.11754	0.061259
2.12351	0.061745
2.12949	0.062233
2.13547	0.062723
2.14145	0.063215
2.14743	0.063708
2.1534	0.064203
2.15938	0.064699
2.16536	0.065198
2.17134	0.065699
2.17732	0.066201
2.18329	0.066705
2.18927	0.06721
2.19525	0.067717
2.20123	0.068225
2.20721	0.068736
2.21318	0.069247
2.21916	0.06976
2.22514	0.070275
2.23112	0.070792
2.2371	0.07131
2.24308	0.071829
2.24905	0.07235
2.25503	0.072872
2.26101	0.073396
2.26699	0.073921
2.27297	0.074447
2.27894	0.074976
2.28492	0.075505
2.2909	0.076036
2.29688	0.076568
2.30286	0.077102
2.30883	0.077636
2.31481	0.078172
2.32079	0.078709
2.32677	0.079248
2.33275	0.079787
2.33872	0.080328
2.3447	0.08087
2.35068	0.081413
2.35666	0.081957
2.36264	0.082502
2.36861	0.083049
2.37459	0.083596
2.38057	0.084144
2.38655	0.084694
2.39253	0.085244
2.3985	0.085795
2.40448	0.086347
2.41046	0.0869
2.41644	0.087454
2.42242	0.088008
2.42839	0.088564
2.43437	0.08912
2.44035	0.089678
2.44633	0.090235
2.45231	0.090794
2.45828	0.091353
2.46426	0.091913
2.47024	0.092473
2.47622	0.093034
2.4822	0.093596
2.48817	0.094158
2.49415	0.09472
2.50013	0.095284
2.50611	0.095847
2.51209	0.096411
2.51806	0.096976
2.52404	0.09754
2.53002	0.098105
2.536	0.098671
2.54198	0.099237
2.54795	0.099803
2.55393	0.100369
2.55991	0.100935
2.56589	0.101502
2.57187	0.102069
2.57784	0.102635
2.58382	0.103202
2.5898	0.103769
2.59578	0.104336
2.60176	0.104904
2.60773	0.105471
2.61371	0.106038
2.61969	0.106604
2.62567	0.107171
2.63165	0.107738
2.63763	0.108304
2.6436	0.10887
2.64958	0.109436
2.65556	0.110002
2.66154	0.110568
2.66752	0.111133
2.67349	0.111698
2.67947	0.112262
2.68545	0.112826
2.69143	0.11339
2.69741	0.113952
2.70338	0.114515
2.70936	0.115077
2.71534	0.115639
2.72132	0.1162
2.7273	0.11676
2.73327	0.11732
2.73925	0.117879
2.74523	0.118438
2.75121	0.118995
2.75719	0.119552
2.76316	0.120108
2.76914	0.120663
2.77512	0.121217
2.7811	0.121771
2.78708	0.122323
2.79305	0.122875
2.79903	0.123425
2.80501	0.123974
2.81099	0.124523
2.81697	0.12507
2.82294	0.125616
2.82892	0.126161
2.8349	0.126705
2.84088	0.127247
2.84686	0.127789
2.85283	0.128329
2.85881	0.128867
2.86479	0.129405
2.87077	0.129941
2.87675	0.130475
2.88273	0.131009
2.8887	0.13154
2.89468	0.132071
2.90066	0.1326
2.90664	0.133127
2.91262	0.133653
2.91859	0.134177
2.92457	0.1347
2.93055	0.135221
2.93653	0.13574
2.94251	0.136258
2.94848	0.136774
2.95446	0.137288
2.96044	0.137801
2.96642	0.138312
2.9724	0.13882
2.97837	0.139327
2.98435	0.139832
2.99033	0.140335
2.99631	0.140837
3.00229	0.141336
3.00826	0.141833
3.01424	0.142328
3.02022	0.142822
3.0262	0.143313
3.03218	0.143802
3.03816	0.144289
3.04413	0.144774
3.05011	0.145256
3.05609	0.145737
3.06207	0.146215
3.06805	0.146691
3.07402	0.147165
3.08	0.147636
3.08598	0.148105
3.09196	0.148572
3.09794	0.149037
3.10391	0.149499
3.10989	0.149959
3.11587	0.150417
3.12185	0.150872
3.12783	0.151324
3.1338	0.151774
3.13978	0.152222
3.14576	0.152667
3.15174	0.153109
3.15772	0.153549
3.16369	0.153986
3.16967	0.154421
3.17565	0.154854
3.18163	0.155283
3.18761	0.15571
3.19358	0.156134
3.19956	0.156556
3.20554	0.156974
3.21152	0.15739
3.2175	0.157803
3.22347	0.158214
3.22945	0.158622
3.23543	0.159026
3.24141	0.159429
3.24739	0.159828
3.25336	0.160224
3.25934	0.160618
3.26532	0.161008
3.2713	0.161396
3.27728	0.161781
3.28325	0.162163
3.28923	0.162541
3.29521	0.162917
3.30119	0.16329
3.30717	0.163661
3.31315	0.164028
3.31912	0.164392
3.3251	0.164753
3.33108	0.165111
3.33706	0.165467
3.34303	0.165819
3.34901	0.166167
3.35499	0.166513
3.36097	0.166856
3.36695	0.167196
3.37292	0.167533
3.3789	0.167866
3.38488	0.168197
3.39086	0.168525
3.39684	0.168849
3.40281	0.16917
3.40879	0.169489
3.41477	0.169803
3.42075	0.170115
3.42673	0.170423
3.43271	0.170729
3.43868	0.171031
3.44466	0.17133
3.45064	0.171626
3.45662	0.171919
3.4626	0.172208
3.46857	0.172494
3.47455	0.172777
3.48053	0.173057
3.48651	0.173334
3.49249	0.173607
3.49846	0.173877
3.50444	0.174144
3.51042	0.174407
3.5164	0.174668
3.52238	0.174925
3.52835	0.175179
3.53433	0.17543
3.54031	0.175677
3.54629	0.175922
3.55227	0.176162
3.55824	0.1764
3.56422	0.176634
3.5702	0.176865
3.57618	0.177093
3.58216	0.177318
3.58813	0.17754
3.59411	0.177758
3.60009	0.177973
3.60607	0.178185
3.61205	0.178394
3.61802	0.178599
3.624	0.178801
3.62998	0.179
3.63596	0.179195
3.64194	0.179388
3.64791	0.179577
3.65389	0.179763
3.65987	0.179945
3.66585	0.180125
3.67183	0.180301
3.67781	0.180474
3.68378	0.180644
3.68976	0.18081
3.69574	0.180974
3.70172	0.181134
3.7077	0.181291
3.71367	0.181446
3.71965	0.181596
3.72563	0.181744
3.73161	0.181889
3.73759	0.18203
3.74356	0.182168
3.74954	0.182303
3.75552	0.182435
3.7615	0.182564
3.76748	0.18269
3.77345	0.182812
3.77943	0.182932
3.78541	0.183048
3.79139	0.183162
3.79737	0.183272
3.80334	0.183379
3.80932	0.183484
3.8153	0.183585
3.82128	0.183683
3.82726	0.183778
3.83324	0.18387
3.83921	0.183959
3.84519	0.184045
3.85117	0.184128
3.85715	0.184209
3.86313	0.184286
3.8691	0.18436
3.87508	0.184431
3.88106	0.184499
3.88704	0.184565
3.89302	0.184627
3.89899	0.184687
3.90497	0.184744
3.91095	0.184797
3.91693	0.184848
3.92291	0.184897
3.92888	0.184942
3.93486	0.184984
3.94084	0.185024
3.94682	0.185061
3.9528	0.185095
3.95877	0.185126
3.96475	0.185155
3.97073	0.18518
3.97671	0.185203
3.98269	0.185224
3.98866	0.185241
3.99464	0.185256
4.00062	0.185268
4.0066	0.185278
4.01258	0.185285
4.01855	0.185289
4.02453	0.18529
4.03051	0.185289
4.03649	0.185286
4.04247	0.18528
4.04844	0.185271
4.05442	0.18526
4.0604	0.185246
4.06638	0.18523
4.07236	0.185211
4.07833	0.18519
4.08431	0.185166
4.09029	0.185139
4.09627	0.18511
4.10225	0.185079
4.10823	0.185045
4.1142	0.185009
4.12018	0.184971
4.12616	0.18493
4.13214	0.184887
4.13811	0.184841
4.14409	0.184793
4.15007	0.184743
4.15605	0.18469
4.16203	0.184635
4.168	0.184578
4.17398	0.184518
4.17996	0.184457
4.18594	0.184393
4.19192	0.184327
4.19789	0.184259
4.20387	0.184189
4.20985	0.184116
4.21583	0.184041
4.22181	0.183964
4.22779	0.183885
4.23376	0.183804
4.23974	0.183721
4.24572	0.183636
4.2517	0.183548
4.25768	0.183459
4.26365	0.183368
4.26963	0.183275
4.27561	0.183179
4.28159	0.183082
4.28757	0.182983
4.29354	0.182881
4.29952	0.182778
4.3055	0.182673
4.31148	0.182566
4.31746	0.182457
4.32343	0.182347
4.32941	0.182234
4.33539	0.18212
4.34137	0.182003
4.34735	0.181885
4.35332	0.181765
4.3593	0.181644
4.36528	0.181521
4.37126	0.181396
4.37724	0.181269
4.38321	0.181141
4.38919	0.18101
4.39517	0.180878
4.40115	0.180745
4.40713	0.18061
4.4131	0.180473
4.41908	0.180335
4.42506	0.180195
4.43104	0.180053
4.43702	0.17991
4.44299	0.179766
4.44897	0.17962
4.45495	0.179472
4.46093	0.179323
4.46691	0.179173
4.47288	0.17902
4.47886	0.178867
4.48484	0.178712
4.49082	0.178555
4.4968	0.178398
4.50278	0.178239
4.50875	0.178078
4.51473	0.177916
4.52071	0.177753
4.52669	0.177589
4.53267	0.177423
4.53864	0.177255
4.54462	0.177087
4.5506	0.176917
4.55658	0.176746
4.56256	0.176574
4.56853	0.176401
4.57451	0.176226
4.58049	0.17605
4.58647	0.175873
4.59245	0.175695
4.59842	0.175515
4.6044	0.175335
4.61038	0.175153
4.61636	0.17497
4.62234	0.174787
4.62831	0.174602
4.63429	0.174416
4.64027	0.174228
4.64625	0.17404
4.65223	0.173851
4.6582	0.173661
4.66418	0.17347
4.67016	0.173278
4.67614	0.173084
4.68212	0.17289
4.68809	0.172695
4.69407	0.172499
4.70005	0.172302
4.70603	0.172104
4.71201	0.171906
4.71798	0.171705
4.72396	0.171505
4.72994	0.171303
4.73592	0.171101
4.7419	0.170898
4.74787	0.170694
4.75385	0.170489
4.75983	0.170283
4.76581	0.170077
4.77179	0.16987
4.77777	0.169662
4.78374	0.169454
4.78972	0.169244
4.7957	0.169034
4.80168	0.168823
4.80766	0.168612
4.81363	0.168399
4.81961	0.168186
4.82559	0.167973
4.83157	0.167759
4.83755	0.167544
4.84352	0.167328
4.8495	0.167112
4.85548	0.166895
4.86146	0.166678
4.86744	0.166459
4.87341	0.166241
4.87939	0.166021
4.88537	0.165801
4.89135	0.165581
4.89733	0.16536
4.9033	0.165138
4.90928	0.164916
4.91526	0.164693
4.92124	0.16447
4.92722	0.164246
4.9332	0.164022
4.93917	0.163797
4.94515	0.163572
4.95113	0.163346
4.95711	0.16312
4.96309	0.162893
4.96906	0.162666
4.97504	0.162439
4.98102	0.162211
4.987	0.161982
4.99298	0.161754
4.99895	0.161524
5.00493	0.161294
5.01091	0.161064
5.01689	0.160833
5.02287	0.160603
5.02884	0.160371
5.03482	0.160139
5.0408	0.159908
5.04678	0.159675
5.05276	0.159442
5.05873	0.159209
5.06471	0.158976
5.07069	0.158742
5.07667	0.158508
5.08265	0.158274
5.08862	0.158039
5.0946	0.157804
5.10058	0.157568
5.10656	0.157333
5.11254	0.157097
5.11851	0.15686
5.12449	0.156624
5.13047	0.156387
5.13645	0.15615
5.14243	0.155912
5.1484	0.155674
5.15438	0.155436
5.16036	0.155198
5.16634	0.154959
5.17232	0.154721
5.1783	0.154482
5.18427	0.154242
5.19025	0.154002
5.19623	0.153762
5.20221	0.153522
5.20819	0.153282
5.21416	0.153041
5.22014	0.152801
5.22612	0.15256
5.2321	0.152319
5.23808	0.152077
5.24405	0.151835
5.25003	0.151594
5.25601	0.151352
5.26199	0.15111
5.26797	0.150868
5.27394	0.150625
5.27992	0.150382
5.2859	0.150139
5.29188	0.149896
5.29786	0.149653
5.30383	0.149409
5.30981	0.149166
5.31579	0.148922
5.32177	0.148678
5.32775	0.148434
5.33372	0.14819
5.3397	0.147946
5.34568	0.147701
5.35166	0.147456
5.35764	0.147211
5.36361	0.146966
5.36959	0.146721
5.37557	0.146475
5.38155	0.14623
5.38753	0.145984
5.3935	0.145738
5.39948	0.145492
5.40546	0.145246
5.41144	0.145
5.41742	0.144753
5.4234	0.144507
5.42937	0.14426
5.43535	0.144013
5.44133	0.143766
5.44731	0.143519
5.45329	0.143272
5.45926	0.143025
5.46524	0.142778
5.47122	0.14253
5.4772	0.142282
5.48318	0.142034
5.48915	0.141787
5.49513	0.141539
5.50111	0.141291
5.50709	0.141043
5.51307	0.140794
5.51904	0.140546
5.52502	0.140297
5.531	0.140049
5.53698	0.1398
5.54296	0.139551
5.54893	0.139302
5.55491	0.139053
5.56089	0.138804
5.56687	0.138555
5.57285	0.138305
5.57882	0.138055
5.5848	0.137806
5.59078	0.137556
5.59676	0.137307
5.60274	0.137057
5.60871	0.136807
5.61469	0.136557
5.62067	0.136308
5.62665	0.136058
5.63263	0.135807
5.6386	0.135557
5.64458	0.135307
5.65056	0.135056
5.65654	0.134806
5.66252	0.134555
5.66849	0.134304
5.67447	0.134054
5.68045	0.133803
5.68643	0.133552
5.69241	0.133301
5.69839	0.13305
5.70436	0.132799
5.71034	0.132548
5.71632	0.132297
5.7223	0.132046
5.72828	0.131795
5.73425	0.131543
5.74023	0.131292
5.74621	0.131041
5.75219	0.13079
5.75816	0.130539
5.76414	0.130287
5.77012	0.130036
5.7761	0.129785
5.78208	0.129533
5.78805	0.129282
5.79403	0.129031
5.80001	0.128779
5.80599	0.128528
5.81197	0.128276
5.81794	0.128025
5.82392	0.127773
5.8299	0.127522
5.83588	0.127271
5.84186	0.127019
5.84784	0.126768
5.85381	0.126517
5.85979	0.126265
5.86577	0.126014
5.87175	0.125762
5.87773	0.125511
5.8837	0.12526
5.88968	0.125009
5.89566	0.124758
5.90164	0.124507
5.90762	0.124256
5.91359	0.124005
5.91957	0.123754
5.92555	0.123503
5.93153	0.123252
5.93751	0.123002
5.94348	0.122751
5.94946	0.1225
5.95544	0.122249
5.96142	0.121999
5.9674	0.121748
5.97337	0.121498
5.97935	0.121248
5.98533	0.120999
5.99131	0.120749
5.99729	0.120499
6.00326	0.12025
6.00924	0.12
6.01522	0.119751
6.0212	0.119501
6.02718	0.119252
6.03315	0.119003
6.03913	0.118754
6.04511	0.118506
6.05109	0.118258
6.05707	0.118009
6.06304	0.117761
6.06902	0.117513
6.075	0.117265
6.08098	0.117017
6.08696	0.11677
6.09294	0.116523
6.09891	0.116276
6.10489	0.116029
6.11087	0.115782
6.11685	0.115537
6.12283	0.115291
6.1288	0.115045
6.13478	0.114799
6.14076	0.114554
6.14674	0.114309
6.15272	0.114064
6.15869	0.11382
6.16467	0.113576
6.17065	0.113332
6.17663	0.113088
6.18261	0.112845
6.18858	0.112602
6.19456	0.11236
6.20054	0.112117
6.20652	0.111875
6.2125	0.111634
6.21847	0.111392
6.22445	0.111151
6.23043	0.11091
6.23641	0.11067
6.24239	0.11043
6.24836	0.11019
6.25434	0.10995
6.26032	0.109711
6.2663	0.109473
6.27228	0.109235
6.27825	0.108997
6.28423	0.108759
6.29021	0.108522
6.29619	0.108286
6.30217	0.10805
6.30814	0.107815
6.31412	0.10758
6.3201	0.107345
6.32608	0.107111
6.33206	0.106878
6.33803	0.106644
6.34401	0.106412
6.34999	0.106179
6.35597	0.105947
6.36195	0.105716
6.36793	0.105485
6.3739	0.105254
6.37988	0.105024
6.38586	0.104795
6.39184	0.104566
6.39782	0.104338
6.40379	0.10411
6.40977	0.103883
6.41575	0.103657
6.42173	0.10343
6.42771	0.103205
6.43368	0.10298
6.43966	0.102755
6.44564	0.102531
6.45162	0.102308
6.4576	0.102085
6.46357	0.101863
6.46955	0.101642
6.47553	0.101421
6.48151	0.101201
6.48749	0.100982
6.49346	0.100763
6.49944	0.100545
6.50542	0.100327
6.5114	0.10011
6.51738	0.099894
6.52335	0.099678
6.52933	0.099464
6.53531	0.09925
6.54129	0.099036
6.54727	0.098823
6.55325	0.098611
6.55922	0.098399
6.5652	0.098188
6.57118	0.097978
6.57716	0.097769
6.58314	0.097561
6.58911	0.097352
6.59509	0.097145
6.60107	0.096938
6.60705	0.096732
6.61303	0.096527
6.619	0.096323
6.62498	0.096119
6.63096	0.095916
6.63694	0.095714
6.64292	0.095513
6.64889	0.095312
6.65487	0.095112
6.66085	0.094913
6.66683	0.094715
6.67281	0.094518
6.67878	0.094321
6.68476	0.094125
6.69074	0.09393
6.69672	0.093736
6.7027	0.093542
6.70867	0.09335
6.71465	0.093158
6.72063	0.092966
6.72661	0.092776
6.73259	0.092586
6.73856	0.092398
6.74454	0.09221
6.75052	0.092023
6.7565	0.091837
6.76248	0.091651
6.76846	0.091467
6.77443	0.091283
6.78041	0.0911
6.78639	0.090917
6.79237	0.090736
6.79835	0.090556
6.80432	0.090376
6.8103	0.090197
6.81628	0.090019
6.82226	0.089842
6.82824	0.089665
6.83421	0.08949
6.84019	0.089316
6.84617	0.089142
6.85215	0.088969
6.85813	0.088797
6.8641	0.088625
6.87008	0.088455
6.87606	0.088285
6.88204	0.088116
6.88802	0.087948
6.89399	0.08778
6.89997	0.087613
6.90595	0.087448
6.91193	0.087283
6.91791	0.087119
6.92388	0.086955
6.92986	0.086793
6.93584	0.086632
6.94182	0.086471
6.9478	0.086312
6.95377	0.086152
6.95975	0.085994
6.96573	0.085837
6.97171	0.08568
6.97769	0.085524
6.98366	0.085369
6.98964	0.085215
6.99562	0.085062
7.0016	0.084909
7.00758	0.084757
7.01355	0.084606
7.01953	0.084455
7.02551	0.084306
7.03149	0.084157
7.03747	0.084009
7.04345	0.083862
7.04942	0.083716
7.0554	0.08357
7.06138	0.083425
7.06736	0.083281
7.07334	0.083138
7.07931	0.082995
7.08529	0.082853
7.09127	0.082711
7.09725	0.08257
7.10323	0.08243
7.1092	0.082291
7.11518	0.082152
7.12116	0.082014
7.12714	0.081877
7.13312	0.081741
7.13909	0.081605
7.14507	0.08147
7.15105	0.081336
7.15703	0.081202
7.16301	0.081069
7.16898	0.080936
7.17496	0.080805
7.18094	0.080674
7.18692	0.080543
7.1929	0.080414
7.19887	0.080285
7.20485	0.080156
7.21083	0.080028
7.21681	0.079901
7.22279	0.079774
7.22876	0.079648
7.23474	0.079523
7.24072	0.079397
7.2467	0.079273
7.25268	0.079149
7.25865	0.079026
7.26463	0.078903
7.27061	0.07878
7.27659	0.078658
7.28257	0.078537
7.28855	0.078417
7.29452	0.078296
7.3005	0.078177
7.30648	0.078057
7.31246	0.077938
7.31844	0.07782
7.32441	0.077702
7.33039	0.077585
7.33637	0.077468
7.34235	0.077352
7.34832	0.077236
7.3543	0.07712
7.36028	0.077006
7.36626	0.076892
7.37224	0.076777
7.37821	0.076663
7.38419	0.07655
7.39017	0.076438
7.39615	0.076325
7.40213	0.076213
7.4081	0.076102
7.41408	0.075991
7.42006	0.07588
7.42604	0.075769
7.43202	0.075659
7.438	0.075549
7.44397	0.07544
7.44995	0.07533
7.45593	0.075221
7.46191	0.075113
7.46789	0.075004
7.47386	0.074896
7.47984	0.074788
7.48582	0.074681
7.4918	0.074574
7.49778	0.074467
7.50375	0.07436
7.50973	0.074253
7.51571	0.074147
7.52169	0.074041
7.52767	0.073936
7.53364	0.07383
7.53962	0.073725
7.5456	0.07362
7.55158	0.073515
7.55756	0.073411
7.56353	0.073306
7.56951	0.073202
7.57549	0.073098
7.58147	0.072994
7.58745	0.07289
7.59342	0.072787
7.5994	0.072683
7.60538	0.07258
7.61136	0.072476
7.61734	0.072373
7.62331	0.07227
7.62929	0.072167
7.63527	0.072065
7.64125	0.071963
7.64723	0.07186
7.6532	0.071758
7.65918	0.071655
7.66516	0.071553
7.67114	0.071452
7.67712	0.07135
7.68309	0.071248
7.68907	0.071146
7.69505	0.071045
7.70103	0.070944
7.70701	0.070842
7.71299	0.070741
7.71896	0.070639
7.72494	0.070538
7.73092	0.070437
7.7369	0.070335
7.74288	0.070234
7.74885	0.070132
7.75483	0.070031
7.76081	0.06993
7.76679	0.069828
7.77277	0.069727
7.77874	0.069626
7.78472	0.069524
7.7907	0.069423
7.79668	0.069322
7.80266	0.069221
7.80863	0.06912
7.81461	0.069019
7.82059	0.068919
7.82657	0.068818
7.83255	0.068717
7.83852	0.068615
7.8445	0.068514
7.85048	0.068414
7.85646	0.068313
7.86244	0.068211
7.86841	0.06811
7.87439	0.068009
7.88037	0.067908
7.88635	0.067806
7.89233	0.067705
7.8983	0.067604
7.90428	0.067503
7.91026	0.067401
7.91624	0.0673
7.92222	0.067199
7.92819	0.067097
7.93417	0.066995
7.94015	0.066894
7.94613	0.066792
7.95211	0.066691
7.95809	0.066589
7.96406	0.066487
7.97004	0.066385
7.97602	0.066283
7.982	0.066182
7.98798	0.06608
7.99395	0.065978
7.99993	0.065876
8.00591	0.065774
8.01189	0.065672
8.01787	0.06557
8.02384	0.065467
8.02982	0.065365
8.0358	0.065263
8.04178	0.06516
8.04776	0.065058
8.05373	0.064956
8.05971	0.064853
8.06569	0.064751
8.07167	0.064648
8.07765	0.064545
8.08362	0.064443
8.0896	0.06434
8.09558	0.064237
8.10156	0.064134
8.10754	0.064032
8.11351	0.063929
8.11949	0.063826
8.12547	0.063723
8.13145	0.06362
8.13743	0.063517
8.1434	0.063414
8.14938	0.063311
8.15536	0.063208
8.16134	0.063105
8.16732	0.063001
8.17329	0.062898
8.17927	0.062795
8.18525	0.062692
8.19123	0.062589
8.19721	0.062485
8.20318	0.062382
8.20916	0.062278
8.21514	0.062175
8.22112	0.062071
8.2271	0.061968
8.23308	0.061864
8.23905	0.061761
8.24503	0.061657
8.25101	0.061554
8.25699	0.06145
8.26297	0.061346
8.26894	0.061243
8.27492	0.061139
8.2809	0.061035
8.28688	0.060931
8.29286	0.060828
8.29883	0.060724
8.30481	0.06062
8.31079	0.060516
8.31677	0.060412
8.32275	0.060308
8.32872	0.060204
8.3347	0.060101
8.34068	0.059997
8.34666	0.059892
8.35264	0.059788
8.35862	0.059684
8.36459	0.059581
8.37057	0.059477
8.37655	0.059373
8.38253	0.059269
8.38851	0.059165
8.39448	0.059061
8.40046	0.058957
8.40644	0.058853
8.41242	0.05875
8.4184	0.058646
8.42437	0.058542
8.43035	0.058439
8.43633	0.058335
8.44231	0.058231
8.44829	0.058127
8.45426	0.058024
8.46024	0.05792
8.46622	0.057817
8.4722	0.057713
8.47818	0.057609
8.48415	0.057506
8.49013	0.057402
8.49611	0.057299
8.50209	0.057195
8.50807	0.057091
8.51404	0.056988
8.52002	0.056884
8.526	0.056781
8.53198	0.056677
8.53796	0.056573
8.54393	0.05647
8.54991	0.056366
8.55589	0.056263
8.56187	0.056159
8.56785	0.056056
8.57382	0.055952
8.5798	0.055849
8.58578	0.055745
8.59176	0.055642
8.59774	0.055538
8.60371	0.055435
8.60969	0.055332
8.61567	0.055228
8.62165	0.055125
8.62763	0.055022
8.6336	0.054918
8.63958	0.054815
8.64556	0.054712
8.65154	0.054608
8.65752	0.054505
8.66349	0.054402
8.66947	0.054299
8.67545	0.054196
8.68143	0.054092
8.68741	0.053989
8.69338	0.053886
8.69936	0.053783
8.70534	0.053679
8.71132	0.053576
8.7173	0.053472
8.72327	0.053369
8.72925	0.053266
8.73523	0.053163
8.74121	0.05306
8.74719	0.052956
8.75317	0.052853
8.75914	0.05275
8.76512	0.052647
8.7711	0.052543
8.77708	0.05244
8.78306	0.052337
8.78903	0.052234
8.79501	0.052131
8.80099	0.052028
8.80697	0.051925
8.81295	0.051822
8.81892	0.051718
8.8249	0.051615
8.83088	0.051512
8.83686	0.051409
8.84284	0.051306
8.84881	0.051203
8.85479	0.051099
8.86077	0.050996
8.86675	0.050893
8.87273	0.05079
8.8787	0.050687
8.88468	0.050583
8.89066	0.05048
8.89664	0.050377
8.90262	0.050274
8.9086	0.05017
8.91457	0.050067
8.92055	0.049963
8.92653	0.04986
8.93251	0.049756
8.93849	0.049653
8.94446	0.049549
8.95044	0.049446
8.95642	0.049342
8.9624	0.049239
8.96837	0.049135
8.97435	0.049031
8.98033	0.048928
8.98631	0.048824
8.99229	0.04872
8.99826	0.048616
9.00424	0.048512
9.01022	0.048408
9.0162	0.048305
9.02218	0.048201
9.02816	0.048097
9.03413	0.047993
9.04011	0.04789
9.04609	0.047786
9.05207	0.047681
9.05805	0.047577
9.06402	0.047473
9.07	0.047369
9.07598	0.047264
9.08196	0.04716
9.08794	0.047056
9.09391	0.046952
9.09989	0.046848
9.10587	0.046744
9.11185	0.046639
9.11783	0.046535
9.1238	0.04643
9.12978	0.046326
9.13576	0.046222
9.14174	0.046117
9.14772	0.046013
9.1537	0.045908
9.15967	0.045804
9.16565	0.0457
9.17163	0.045595
9.17761	0.04549
9.18359	0.045385
9.18956	0.045281
9.19554	0.045176
9.20152	0.045071
9.2075	0.044966
9.21348	0.044861
9.21945	0.044757
9.22543	0.044652
9.23141	0.044547
9.23739	0.044442
9.24337	0.044337
9.24934	0.044232
9.25532	0.044127
9.2613	0.044022
9.26728	0.043917
9.27326	0.043812
9.27923	0.043707
9.28521	0.043602
9.29119	0.043497
9.29717	0.043392
9.30315	0.043286
9.30912	0.043181
9.3151	0.043076
9.32108	0.04297
9.32706	0.042865
9.33304	0.04276
9.33901	0.042655
9.34499	0.042549
9.35097	0.042444
9.35695	0.042339
9.36293	0.042233
9.3689	0.042128
9.37488	0.042022
9.38086	0.041917
9.38684	0.041812
9.39282	0.041706
9.39879	0.0416
9.40477	0.041495
9.41075	0.04139
9.41673	0.041284
9.42271	0.041179
9.42868	0.041073
9.43466	0.040968
9.44064	0.040862
9.44662	0.040757
9.4526	0.040652
9.45857	0.040546
9.46455	0.040441
9.47053	0.040336
9.47651	0.04023
9.48249	0.040125
9.48846	0.04002
9.49444	0.039914
9.50042	0.039809
9.5064	0.039703
9.51238	0.039598
9.51835	0.039493
9.52433	0.039388
9.53031	0.039282
9.53629	0.039177
9.54227	0.039072
9.54824	0.038967
9.55422	0.038862
9.5602	0.038756
9.56618	0.038651
9.57216	0.038546
9.57814	0.038441
9.58411	0.038336
9.59009	0.038232
9.59607	0.038127
9.60205	0.038022
9.60803	0.037917
9.614	0.037812
9.61998	0.037707
9.62596	0.037603
9.63194	0.037498
9.63792	0.037393
9.64389	0.037288
9.64987	0.037184
9.65585	0.03708
9.66183	0.036975
9.66781	0.036871
9.67378	0.036766
9.67976	0.036662
9.68574	0.036558
9.69172	0.036454
9.6977	0.03635
9.70368	0.036245
9.70965	0.036141
9.71563	0.036037
9.72161	0.035933
9.72759	0.03583
9.73357	0.035726
9.73954	0.035622
9.74552	0.035519
9.7515	0.035415
9.75748	0.035312
9.76346	0.035208
9.76943	0.035105
9.77541	0.035001
9.78139	0.034898
9.78737	0.034795
9.79335	0.034691
9.79932	0.034588
9.8053	0.034485
9.81128	0.034383
9.81726	0.03428
9.82324	0.034177
9.82921	0.034074
9.83519	0.033972
9.84117	0.033869
9.84715	0.033766
9.85313	0.033664
9.8591	0.033562
9.86508	0.033459
9.87106	0.033357
9.87704	0.033255
9.88302	0.033153
9.88899	0.033052
9.89497	0.03295
9.90095	0.032848
9.90693	0.032746
9.91291	0.032645
9.91888	0.032543
9.92486	0.032442
9.93084	0.032341
9.93682	0.03224
9.9428	0.032139
9.94877	0.032038
9.95475	0.031937
9.96073	0.031836
9.96671	0.031736
9.97269	0.031635
9.97866	0.031535
9.98464	0.031434
9.99062	0.031334
9.9966	0.031234
10.0026	0.031133
10.0085	0.031033
10.0145	0.030934
10.0205	0.030834
10.0265	0.030734
10.0325	0.030635
10.0384	0.030536
10.0444	0.030436
10.0504	0.030337
10.0564	0.030237
10.0624	0.030138
10.0683	0.03004
10.0743	0.029941
10.0803	0.029842
10.0863	0.029744
10.0922	0.029645
10.0982	0.029547
10.1042	0.029448
10.1102	0.02935
10.1162	0.029252
10.1221	0.029154
10.1281	0.029057
10.1341	0.028959
10.1401	0.028862
10.1461	0.028764
10.152	0.028667
10.158	0.02857
10.164	0.028473
10.17	0.028375
10.1759	0.028279
10.1819	0.028182
10.1879	0.028086
10.1939	0.02799
10.1998	0.027893
10.2058	0.027797
10.2118	0.027702
10.2178	0.027606
10.2238	0.02751
10.2297	0.027415
10.2357	0.027319
10.2417	0.027224
10.2477	0.027129
10.2537	0.027034
10.2596	0.02694
10.2656	0.026845
10.2716	0.026751
10.2776	0.026656
10.2835	0.026562
10.2895	0.026468
10.2955	0.026374
10.3015	0.026281
10.3075	0.026187
10.3134	0.026094
10.3194	0.026001
10.3254	0.025908
10.3314	0.025815
10.3374	0.025722
10.3433	0.02563
10.3493	0.025537
10.3553	0.025445
10.3613	0.025353
10.3672	0.025261
10.3732	0.02517
10.3792	0.025078
10.3852	0.024987
10.3911	0.024896
10.3971	0.024804
10.4031	0.024714
10.4091	0.024623
10.4151	0.024533
10.421	0.024443
10.427	0.024353
10.433	0.024263
10.439	0.024173
10.445	0.024084
10.4509	0.023995
10.4569	0.023906
10.4629	0.023817
10.4689	0.023729
10.4748	0.02364
10.4808	0.023552
10.4868	0.023465
10.4928	0.023377
10.4987	0.02329
10.5047	0.023203
10.5107	0.023116
10.5167	0.023029
10.5227	0.022943
10.5286	0.022856
10.5346	0.02277
10.5406	0.022684
10.5466	0.022599
10.5526	0.022514
10.5585	0.022429
10.5645	0.022344
10.5705	0.02226
10.5765	0.022175
10.5824	0.022091
10.5884	0.022008
10.5944	0.021924
10.6004	0.021841
10.6064	0.021758
10.6123	0.021676
10.6183	0.021593
10.6243	0.021511
10.6303	0.021429
10.6363	0.021348
10.6422	0.021267
10.6482	0.021186
10.6542	0.021106
10.6602	0.021025
10.6661	0.020945
10.6721	0.020865
10.6781	0.020786
10.6841	0.020707
10.69	0.020628
10.696	0.02055
10.702	0.020472
10.708	0.020394
10.714	0.020316
10.7199	0.020239
10.7259	0.020162
10.7319	0.020086
10.7379	0.02001
10.7439	0.019934
10.7498	0.019858
10.7558	0.019783
10.7618	0.019709
10.7678	0.019634
10.7737	0.01956
10.7797	0.019486
10.7857	0.019413
10.7917	0.01934
10.7977	0.019267
10.8036	0.019195
10.8096	0.019123
10.8156	0.019051
10.8216	0.01898
10.8276	0.018909
10.8335	0.018839
10.8395	0.018769
10.8455	0.018699
10.8515	0.018629
10.8574	0.01856
10.8634	0.018492
10.8694	0.018424
10.8754	0.018356
10.8813	0.018288
10.8873	0.018222
10.8933	0.018155
10.8993	0.018089
10.9053	0.018023
10.9112	0.017957
10.9172	0.017893
10.9232	0.017828
10.9292	0.017763
10.9352	0.0177
10.9411	0.017636
10.9471	0.017573
10.9531	0.01751
10.9591	0.017448
10.965	0.017387
10.971	0.017325
10.977	0.017264
10.983	0.017204
10.989	0.017144
10.9949	0.017084
11.0009	0.017025
11.0069	0.016967
11.0129	0.016908
11.0188	0.016851
11.0248	0.016793
11.0308	0.016736
11.0368	0.016679
11.0428	0.016623
11.0487	0.016567
11.0547	0.016512
11.0607	0.016457
11.0667	0.016403
11.0726	0.016349
11.0786	0.016295
11.0846	0.016242
11.0906	0.016189
11.0966	0.016137
11.1025	0.016085
11.1085	0.016034
11.1145	0.015983
11.1205	0.015932
11.1265	0.015882
11.1324	0.015832
11.1384	0.015783
11.1444	0.015734
11.1504	0.015686
11.1563	0.015638
11.1623	0.015591
11.1683	0.015544
11.1743	0.015497
11.1802	0.015451
11.1862	0.015405
11.1922	0.01536
11.1982	0.015315
11.2042	0.015271
11.2101	0.015227
11.2161	0.015183
11.2221	0.01514
11.2281	0.015097
11.234	0.015055
11.24	0.015013
11.246	0.014972
11.252	0.014931
11.258	0.01489
11.2639	0.014851
11.2699	0.014811
11.2759	0.014772
11.2819	0.014733
11.2879	0.014694
11.2938	0.014656
11.2998	0.014619
11.3058	0.014582
11.3118	0.014545
11.3178	0.014508
11.3237	0.014473
11.3297	0.014437
11.3357	0.014402
11.3417	0.014368
11.3476	0.014333
11.3536	0.014299
11.3596	0.014266
11.3656	0.014233
11.3715	0.0142
11.3775	0.014167
11.3835	0.014135
11.3895	0.014103
11.3955	0.014072
11.4014	0.014042
11.4074	0.014011
11.4134	0.013981
[truncated: 8,004 more rows]
