# Supplementary material for: Modular in vivo assembly of Arabidopsis FCA oligomers into condensates competent for RNA 3’ processing
Source: EMBO J. 2025 Feb 24;44(7):2056–74. doi: 10.1038/s44318-025-00394-4 (PMC11962161; doi:10.1038/s44318-025-00394-4)
Supplement: Supplementary file 6 — Source data Fig. 1 [file 44318_2025_394_MOESM6_ESM.zip › SD figure 1/EMBOJ-2024-118276R-Figure_1C_Source_Data-sd.xlsx]

## Sheet: Sheet1
Periodicity of FCAwt particle stoichiometry from 3 replicates
FCAwt
Stoichiometry peak-to-peak interval	Peak fraction
0.00052754	0.00472508
0.00166407	0.00474222
0.0028006	0.00475941
0.00393713	0.00477665
0.00507366	0.00479395
0.00621019	0.00481129
0.00734672	0.00482868
0.00848325	0.00484612
0.00961978	0.00486361
0.0107563	0.00488115
0.0118928	0.00489874
0.0130294	0.00491638
0.0141659	0.00493407
0.0153024	0.00495182
0.016439	0.00496961
0.0175755	0.00498745
0.018712	0.00500534
0.0198485	0.00502329
0.0209851	0.00504128
0.0221216	0.00505933
0.0232581	0.00507742
0.0243947	0.00509557
0.0255312	0.00511377
0.0266677	0.00513201
0.0278042	0.00515032
0.0289408	0.00516867
0.0300773	0.00518707
0.0312138	0.00520552
0.0323504	0.00522403
0.0334869	0.00524259
0.0346234	0.0052612
0.03576	0.00527986
0.0368965	0.00529857
0.038033	0.00531734
0.0391695	0.00533615
0.0403061	0.00535502
0.0414426	0.00537394
0.0425791	0.00539292
0.0437157	0.00541194
0.0448522	0.00543102
0.0459887	0.00545015
0.0471253	0.00546934
0.0482618	0.00548857
0.0493983	0.00550786
0.0505348	0.00552721
0.0516714	0.0055466
0.0528079	0.00556605
0.0539444	0.00558555
0.055081	0.0056051
0.0562175	0.00562471
0.057354	0.00564437
0.0584906	0.00566409
0.0596271	0.00568386
0.0607636	0.00570368
0.0619001	0.00572355
0.0630367	0.00574348
0.0641732	0.00576347
0.0653097	0.0057835
0.0664463	0.00580359
0.0675828	0.00582374
0.0687193	0.00584394
0.0698558	0.00586419
0.0709924	0.0058845
0.0721289	0.00590486
0.0732654	0.00592528
0.074402	0.00594575
0.0755385	0.00596628
0.076675	0.00598686
0.0778115	0.00600749
0.0789481	0.00602818
0.0800846	0.00604893
0.0812211	0.00606973
0.0823577	0.00609058
0.0834942	0.00611149
0.0846307	0.00613246
0.0857673	0.00615348
0.0869038	0.00617456
0.0880403	0.00619569
0.0891769	0.00621688
0.0903134	0.00623812
0.0914499	0.00625942
0.0925864	0.00628078
0.093723	0.00630219
0.0948595	0.00632365
0.095996	0.00634518
0.0971326	0.00636675
0.0982691	0.00638839
0.0994056	0.00641008
0.100542	0.00643183
0.101679	0.00645363
0.102815	0.00647549
0.103952	0.00649741
0.105088	0.00651938
0.106225	0.00654141
0.107361	0.0065635
0.108498	0.00658564
0.109634	0.00660784
0.110771	0.0066301
0.111907	0.00665242
0.113044	0.00667479
0.114181	0.00669722
0.115317	0.0067197
0.116454	0.00674225
0.11759	0.00676485
0.118727	0.00678751
0.119863	0.00681022
0.121	0.006833
0.122136	0.00685583
0.123273	0.00687872
0.124409	0.00690166
0.125546	0.00692467
0.126682	0.00694773
0.127819	0.00697085
0.128955	0.00699403
0.130092	0.00701727
0.131228	0.00704056
0.132365	0.00706392
0.133501	0.00708733
0.134638	0.0071108
0.135775	0.00713433
0.136911	0.00715792
0.138048	0.00718156
0.139184	0.00720527
0.140321	0.00722903
0.141457	0.00725286
0.142594	0.00727674
0.14373	0.00730068
0.144867	0.00732468
0.146003	0.00734874
0.14714	0.00737285
0.148276	0.00739703
0.149413	0.00742127
0.150549	0.00744556
0.151686	0.00746992
0.152823	0.00749433
0.153959	0.00751881
0.155096	0.00754334
0.156232	0.00756793
0.157369	0.00759259
0.158505	0.0076173
0.159642	0.00764207
0.160778	0.00766691
0.161915	0.0076918
0.163051	0.00771675
0.164188	0.00774177
0.165324	0.00776684
0.166461	0.00779197
0.167597	0.00781717
0.168734	0.00784242
0.16987	0.00786774
0.171007	0.00790518
0.172144	0.0079307
0.17328	0.00795628
0.174417	0.00798192
0.175553	0.00800762
0.17669	0.00803338
0.177826	0.0080592
0.178963	0.00808509
0.180099	0.00811103
0.181236	0.00813704
0.182372	0.00816311
0.183509	0.00818924
0.184645	0.00821544
0.185782	0.00824169
0.186918	0.00826801
0.188055	0.00829439
0.189191	0.00832083
0.190328	0.00834733
0.191465	0.00837389
0.192601	0.00840052
0.193738	0.00842721
0.194874	0.00845396
0.196011	0.00848077
0.197147	0.00850765
0.198284	0.00853459
0.19942	0.00856159
0.200557	0.00858865
0.201693	0.00861578
0.20283	0.00864297
0.203966	0.00867022
0.205103	0.00869753
0.206239	0.00872491
0.207376	0.00875235
0.208512	0.00877985
0.209649	0.00880741
0.210786	0.00883504
0.211922	0.00886273
0.213059	0.00889049
0.214195	0.0089183
0.215332	0.00894619
0.216468	0.00897413
0.217605	0.00900214
0.218741	0.00903021
0.219878	0.00905834
0.221014	0.00908654
0.222151	0.0091148
0.223287	0.00914312
0.224424	0.00917151
0.22556	0.00919996
0.226697	0.00922848
0.227833	0.00925706
0.22897	0.0092857
0.230107	0.00931441
0.231243	0.00934318
0.23238	0.00937201
0.233516	0.00940091
0.234653	0.00942987
0.235789	0.00945892
0.236926	0.00948802
0.238062	0.00951717
0.239199	0.00954639
0.240335	0.00957567
0.241472	0.00960502
0.242608	0.00963443
0.243745	0.00966391
0.244881	0.00969345
0.246018	0.00972306
0.247154	0.00975272
0.248291	0.00978246
0.249428	0.00981226
0.250564	0.00984212
0.251701	0.00987205
0.252837	0.00990204
0.253974	0.0099321
0.25511	0.00996222
0.256247	0.00999241
0.257383	0.0100227
0.25852	0.010053
0.259656	0.0100834
0.260793	0.0101138
0.261929	0.0101443
0.263066	0.0101749
0.264202	0.0102055
0.265339	0.0102362
0.266475	0.010267
0.267612	0.0102979
0.268749	0.0103287
0.269885	0.0103597
0.271022	0.0103908
0.272158	0.0104218
0.273295	0.010453
0.274431	0.0104842
0.275568	0.0105155
0.276704	0.0105469
0.277841	0.0105783
0.278977	0.0106098
0.280114	0.0106414
0.28125	0.010673
0.282387	0.0107047
0.283523	0.0107364
0.28466	0.0107682
0.285796	0.0108001
0.286933	0.0108321
0.28807	0.0108641
0.289206	0.0108962
0.290343	0.0109283
0.291479	0.0109605
0.292616	0.0109928
0.293752	0.0110251
0.294889	0.0110576
0.296025	0.01109
0.297162	0.0111226
0.298298	0.0111552
0.299435	0.0111879
0.300571	0.0112206
0.301708	0.0112534
0.302844	0.0112863
0.303981	0.0113192
0.305117	0.0113522
0.306254	0.0113853
0.307391	0.0114184
0.308527	0.0114516
0.309664	0.0114849
0.3108	0.0115182
0.311937	0.0115516
0.313073	0.0115851
0.31421	0.0116186
0.315346	0.0116522
0.316483	0.0116859
0.317619	0.0117196
0.318756	0.0117534
0.319892	0.0117873
0.321029	0.0118212
0.322165	0.0118552
0.323302	0.0118893
0.324438	0.0119234
0.325575	0.0119576
0.326712	0.0119919
0.327848	0.0120262
0.328985	0.0120606
0.330121	0.012095
0.331258	0.0121296
0.332394	0.0121642
0.333531	0.0121988
0.334667	0.0122335
0.335804	0.0122683
0.33694	0.0123032
0.338077	0.0123381
0.339213	0.0123731
0.34035	0.0124082
0.341486	0.0124433
0.342623	0.0124785
0.343759	0.0125138
0.344896	0.0125491
0.346033	0.0125845
0.347169	0.0126199
0.348306	0.0126555
0.349442	0.012691
0.350579	0.0127267
0.351715	0.0127624
0.352852	0.0127982
0.353988	0.0128341
0.355125	0.01287
0.356261	0.012906
0.357398	0.012942
0.358534	0.0129782
0.359671	0.0130143
0.360807	0.0130506
0.361944	0.0130869
0.36308	0.0131233
0.364217	0.0131598
0.365354	0.0131963
0.36649	0.0132329
0.367627	0.0132695
0.368763	0.0133063
0.3699	0.013343
0.371036	0.0133799
0.372173	0.0134168
0.373309	0.0134538
0.374446	0.0134909
0.375582	0.013528
0.376719	0.0135652
0.377855	0.0136024
0.378992	0.0136397
0.380128	0.0136771
0.381265	0.0137146
0.382401	0.0137521
0.383538	0.0137897
0.384675	0.0138273
0.385811	0.013865
0.386948	0.0139028
0.388084	0.0139407
0.389221	0.0139786
0.390357	0.0140166
0.391494	0.0140546
0.39263	0.0140927
0.393767	0.0141309
0.394903	0.0141692
0.39604	0.0142075
0.397176	0.0142459
0.398313	0.0142843
0.399449	0.0143228
0.400586	0.0143614
0.401722	0.0144
0.402859	0.0144388
0.403996	0.0144775
0.405132	0.0145164
0.406269	0.0145553
0.407405	0.0145942
0.408542	0.0146333
0.409678	0.0146724
0.410815	0.0147116
0.411951	0.0147508
0.413088	0.0147901
0.414224	0.0148295
0.415361	0.0148689
0.416497	0.0149084
0.417634	0.014948
0.41877	0.0149876
0.419907	0.0150273
0.421043	0.0150671
0.42218	0.0151069
0.423317	0.0151468
0.424453	0.0151868
0.42559	0.0152268
0.426726	0.0152669
0.427863	0.015307
0.428999	0.0153472
0.430136	0.0153875
0.431272	0.0154279
0.432409	0.0154683
0.433545	0.0155088
0.434682	0.0155493
0.435818	0.01559
0.436955	0.0156306
0.438091	0.0156714
0.439228	0.0157122
0.440364	0.0157531
0.441501	0.015794
0.442638	0.015835
0.443774	0.0158761
0.444911	0.0159172
0.446047	0.0159584
0.447184	0.0159997
0.44832	0.016041
0.449457	0.0160824
0.450593	0.0161239
0.45173	0.0161654
0.452866	0.016207
0.454003	0.0162486
0.455139	0.0162903
0.456276	0.0163321
0.457412	0.016374
0.458549	0.0164159
0.459685	0.0164578
0.460822	0.0164999
0.461959	0.016542
0.463095	0.0165842
0.464232	0.0166264
0.465368	0.0166687
0.466505	0.0167111
0.467641	0.0167535
0.468778	0.016796
0.469914	0.0168385
0.471051	0.0168811
0.472187	0.0169238
0.473324	0.0169665
0.47446	0.0170093
0.475597	0.0170522
0.476733	0.0170951
0.47787	0.0171382
0.479006	0.0171812
0.480143	0.0172243
0.48128	0.0172675
0.482416	0.0173108
0.483553	0.0173541
0.484689	0.0173974
0.485826	0.0174409
0.486962	0.0174844
0.488099	0.017528
0.489235	0.0175716
0.490372	0.0176153
0.491508	0.017659
0.492645	0.0177028
0.493781	0.0177467
0.494918	0.0177907
0.496054	0.0178347
0.497191	0.0178787
0.498327	0.0179229
0.499464	0.017967
0.500601	0.0180113
0.501737	0.0180556
0.502874	0.0181
0.50401	0.0181444
0.505147	0.0181889
0.506283	0.0182335
0.50742	0.0182781
0.508556	0.0183228
0.509693	0.0183676
0.510829	0.0184124
0.511966	0.0184572
0.513102	0.0185022
0.514239	0.0185472
0.515375	0.0185922
0.516512	0.0186373
0.517648	0.0186825
0.518785	0.0187278
0.519922	0.018773
0.521058	0.0188184
0.522195	0.0188638
0.523331	0.0189093
0.524468	0.0189548
0.525604	0.0190004
0.526741	0.0190461
0.527877	0.0190918
0.529014	0.0191376
0.53015	0.0191835
0.531287	0.0192294
0.532423	0.0192753
0.53356	0.0193214
0.534696	0.0193674
0.535833	0.0194136
0.536969	0.0194598
0.538106	0.0195061
0.539243	0.0195524
0.540379	0.0195988
0.541516	0.0196452
0.542652	0.0196917
0.543789	0.0197382
0.544925	0.0197849
0.546062	0.0198315
0.547198	0.0198783
0.548335	0.0199251
0.549471	0.0199719
0.550608	0.0200188
0.551744	0.0200658
0.552881	0.0201128
0.554017	0.0201599
0.555154	0.0202071
0.556291	0.0202543
0.557427	0.0203015
0.558564	0.0203489
0.5597	0.0203962
0.560837	0.0204437
0.561973	0.0204912
0.56311	0.0205387
0.564246	0.0205863
0.565383	0.020634
0.566519	0.0206817
0.567656	0.0207295
0.568792	0.0207773
0.569929	0.0208252
0.571065	0.0208732
0.572202	0.0209212
0.573338	0.0209692
0.574475	0.0210174
0.575612	0.0210655
0.576748	0.0211138
0.577885	0.0211621
0.579021	0.0212104
0.580158	0.0212588
0.581294	0.0213072
0.582431	0.0213558
0.583567	0.0214043
0.584704	0.0214529
0.58584	0.0215016
0.586977	0.0215504
0.588113	0.0215992
0.58925	0.021648
0.590386	0.0216969
0.591523	0.0217459
0.592659	0.0217949
0.593796	0.0218439
0.594933	0.021893
0.596069	0.0219422
0.597206	0.0219914
0.598342	0.0220407
0.599479	0.02209
0.600615	0.0221394
0.601752	0.0221889
0.602888	0.0222384
0.604025	0.0222879
0.605161	0.0223375
0.606298	0.0223872
0.607434	0.0224369
0.608571	0.0224866
0.609707	0.0225364
0.610844	0.0225863
0.61198	0.0226362
0.613117	0.0226862
0.614254	0.0227362
0.61539	0.0227863
0.616527	0.0228364
0.617663	0.0228866
0.6188	0.0229369
0.619936	0.0229871
0.621073	0.0230375
0.622209	0.0230879
0.623346	0.0231383
0.624482	0.0231888
0.625619	0.0232393
0.626755	0.0232899
0.627892	0.0233406
0.629028	0.0233913
0.630165	0.023442
0.631301	0.0234928
0.632438	0.0235436
0.633575	0.0235945
0.634711	0.0236455
0.635848	0.0236965
0.636984	0.0237475
0.638121	0.0237986
0.639257	0.0238497
0.640394	0.0239009
0.64153	0.0239522
0.642667	0.0240035
0.643803	0.0240548
0.64494	0.0241062
0.646076	0.0241576
0.647213	0.0242091
0.648349	0.0242607
0.649486	0.0243122
0.650622	0.0243639
0.651759	0.0244156
0.652896	0.0244673
0.654032	0.0245191
0.655169	0.0245709
0.656305	0.0246227
0.657442	0.0246746
0.658578	0.0247266
0.659715	0.0247786
0.660851	0.0248307
0.661988	0.0248828
0.663124	0.0249349
0.664261	0.0249871
0.665397	0.0250394
0.666534	0.0250917
0.66767	0.025144
0.668807	0.0251964
0.669943	0.0252488
0.67108	0.0253013
0.672217	0.0253538
0.673353	0.0254063
0.67449	0.0254589
0.675626	0.0255116
0.676763	0.0255643
0.677899	0.025617
0.679036	0.0256698
0.680172	0.0257226
0.681309	0.0257755
0.682445	0.0258284
0.683582	0.0258814
0.684718	0.0259344
0.685855	0.0259874
0.686991	0.0260405
0.688128	0.0260936
0.689264	0.0261468
0.690401	0.0262
0.691538	0.0262533
0.692674	0.0263066
0.693811	0.0263599
0.694947	0.0264133
0.696084	0.0264668
0.69722	0.0265202
0.698357	0.0265737
0.699493	0.0266273
0.70063	0.0266809
0.701766	0.0267345
0.702903	0.0267882
0.704039	0.0268419
0.705176	0.0268957
0.706312	0.0269495
0.707449	0.0270033
0.708585	0.0270572
0.709722	0.0271111
0.710859	0.027165
0.711995	0.0272191
0.713132	0.0272731
0.714268	0.0273272
0.715405	0.0273813
0.716541	0.0274354
0.717678	0.0274896
0.718814	0.0275439
0.719951	0.0275981
0.721087	0.0276524
0.722224	0.0277068
0.72336	0.0277612
0.724497	0.0278156
0.725633	0.02787
0.72677	0.0279245
0.727906	0.0279791
0.729043	0.0280336
0.73018	0.0280882
0.731316	0.0281429
0.732453	0.0281976
0.733589	0.0282523
0.734726	0.028307
0.735862	0.0283618
0.736999	0.0284166
0.738135	0.0284715
0.739272	0.0285264
0.740408	0.0285813
0.741545	0.0286363
0.742681	0.0286913
0.743818	0.0287463
0.744954	0.0288014
0.746091	0.0288565
0.747227	0.0289116
0.748364	0.0289668
0.749501	0.029022
0.750637	0.0290772
0.751774	0.0291325
0.75291	0.0291878
0.754047	0.0292431
0.755183	0.0292985
0.75632	0.0293539
0.757456	0.0294093
0.758593	0.0294648
0.759729	0.0295203
0.760866	0.0295758
0.762002	0.0296314
0.763139	0.029687
0.764275	0.0297426
0.765412	0.0297983
0.766548	0.0298539
0.767685	0.0299097
0.768822	0.0299654
0.769958	0.0300212
0.771095	0.030077
0.772231	0.0301328
0.773368	0.0301887
0.774504	0.0302446
0.775641	0.0303005
0.776777	0.0303565
0.777914	0.0304125
0.77905	0.0304685
0.780187	0.0305245
0.781323	0.0305806
0.78246	0.0306367
0.783596	0.0306928
0.784733	0.030749
0.785869	0.0308051
0.787006	0.0308613
0.788143	0.0309176
0.789279	0.0309739
0.790416	0.0310301
0.791552	0.0310865
0.792689	0.0311428
0.793825	0.0311992
0.794962	0.0312556
0.796098	0.031312
0.797235	0.0313684
0.798371	0.0314249
0.799508	0.0314814
0.800644	0.0315379
0.801781	0.0315945
0.802917	0.031651
0.804054	0.0317076
0.80519	0.0317643
0.806327	0.0318209
0.807464	0.0318776
0.8086	0.0319342
0.809737	0.031991
0.810873	0.0320477
0.81201	0.0321045
0.813146	0.0321613
0.814283	0.0322181
0.815419	0.0322749
0.816556	0.0323317
0.817692	0.0323886
0.818829	0.0324455
0.819965	0.0325024
0.821102	0.0325594
0.822238	0.0326163
0.823375	0.0326733
0.824511	0.0327303
0.825648	0.0327873
0.826785	0.0328444
0.827921	0.0329014
0.829058	0.0329585
0.830194	0.0330156
0.831331	0.0330727
0.832467	0.0331299
0.833604	0.033187
0.83474	0.0332442
0.835877	0.0333014
0.837013	0.0333586
0.83815	0.0334159
0.839286	0.0334731
0.840423	0.0335304
0.841559	0.0335877
0.842696	0.033645
0.843832	0.0337023
0.844969	0.0337596
0.846106	0.033817
0.847242	0.0338744
0.848379	0.0339317
0.849515	0.0339892
0.850652	0.0340466
0.851788	0.034104
0.852925	0.0341615
0.854061	0.0342189
0.855198	0.0342764
0.856334	0.0343339
0.857471	0.0343914
0.858607	0.034449
0.859744	0.0345065
0.86088	0.0345641
0.862017	0.0346216
0.863153	0.0346792
0.86429	0.0347368
0.865427	0.0347944
0.866563	0.034852
0.8677	0.0349097
0.868836	0.0349673
0.869973	0.035025
0.871109	0.0350827
0.872246	0.0351404
0.873382	0.035198
0.874519	0.0352558
0.875655	0.0353135
0.876792	0.0353712
0.877928	0.0354289
0.879065	0.0354867
0.880201	0.0355445
0.881338	0.0356022
0.882474	0.03566
0.883611	0.0357178
0.884748	0.0357756
0.885884	0.0358334
0.887021	0.0358912
0.888157	0.0359491
0.889294	0.0360069
0.89043	0.0360648
0.891567	0.0361226
0.892703	0.0361805
0.89384	0.0362384
0.894976	0.0362962
0.896113	0.0363541
0.897249	0.036412
0.898386	0.0364699
0.899522	0.0365278
0.900659	0.0365858
0.901795	0.0366437
0.902932	0.0367016
0.904069	0.0367595
0.905205	0.0368175
0.906342	0.0368754
0.907478	0.0369334
0.908615	0.0369913
0.909751	0.0370493
0.910888	0.0371073
0.912024	0.0371652
0.913161	0.0372232
0.914297	0.0372812
0.915434	0.0373392
0.91657	0.0373972
0.917707	0.0374551
0.918843	0.0375131
0.91998	0.0375711
0.921117	0.0376291
0.922253	0.0376871
0.92339	0.0377451
0.924526	0.0378032
0.925663	0.0378612
0.926799	0.0379192
0.927936	0.0379772
0.929072	0.0380352
0.930209	0.0380932
0.931345	0.0381512
0.932482	0.0382092
0.933618	0.0382673
0.934755	0.0383253
0.935891	0.0383833
0.937028	0.0384413
0.938164	0.0384993
0.939301	0.0385573
0.940438	0.0386153
0.941574	0.0386734
0.942711	0.0387314
0.943847	0.0387894
0.944984	0.0388474
0.94612	0.0389054
0.947257	0.0389634
0.948393	0.0390214
0.94953	0.0390794
0.950666	0.0391374
0.951803	0.0391954
0.952939	0.0392534
0.954076	0.0393114
0.955212	0.0393693
0.956349	0.0394273
0.957485	0.0394853
0.958622	0.0395433
0.959758	0.0396012
0.960895	0.0396592
0.962032	0.0397172
0.963168	0.0397751
0.964305	0.0398331
0.965441	0.039891
0.966578	0.0399489
0.967714	0.0400069
0.968851	0.0400648
0.969987	0.0401227
0.971124	0.0401806
0.97226	0.0402385
0.973397	0.0402964
0.974533	0.0403543
0.97567	0.0404122
0.976806	0.0404701
0.977943	0.0405279
0.979079	0.0405858
0.980216	0.0406437
0.981353	0.0407015
0.982489	0.0407593
0.983626	0.0408172
0.984762	0.040875
0.985899	0.0409328
0.987035	0.0409906
0.988172	0.0410484
0.989308	0.0411061
0.990445	0.0411639
0.991581	0.0412217
0.992718	0.0412794
0.993854	0.0413372
0.994991	0.0413949
0.996127	0.0414526
0.997264	0.0415103
0.998401	0.041568
0.999537	0.0416257
1.00067	0.0416833
1.00181	0.041741
1.00295	0.0417986
1.00408	0.0418563
1.00522	0.0419139
1.00636	0.0419715
1.00749	0.0420291
1.00863	0.0420867
1.00977	0.0421442
1.0109	0.0422018
1.01204	0.0422593
1.01318	0.0423168
1.01431	0.0423743
1.01545	0.0424318
1.01658	0.0424893
1.01772	0.0425468
1.01886	0.0426042
1.01999	0.0426617
1.02113	0.0427191
1.02227	0.0427765
1.0234	0.0428339
1.02454	0.0428912
1.02568	0.0429486
1.02681	0.0430059
1.02795	0.0430632
1.02909	0.0431206
1.03022	0.0431778
1.03136	0.0432351
1.0325	0.0432924
1.03363	0.0433496
1.03477	0.0434068
1.03591	0.043464
1.03704	0.0435212
1.03818	0.0435784
1.03932	0.0436355
1.04045	0.0436926
1.04159	0.0437497
1.04273	0.0438068
1.04386	0.0438639
1.045	0.0439209
1.04613	0.0439779
1.04727	0.0440349
1.04841	0.0440919
1.04954	0.0441489
1.05068	0.0442058
1.05182	0.0442628
1.05295	0.0443197
1.05409	0.0443766
1.05523	0.0444334
1.05636	0.0444903
1.0575	0.0445471
1.05864	0.0446039
1.05977	0.0446606
1.06091	0.0447174
1.06205	0.0447741
1.06318	0.0448308
1.06432	0.0448875
1.06546	0.0449442
1.06659	0.0450008
1.06773	0.0450574
1.06887	0.045114
1.07	0.0451706
1.07114	0.0452271
1.07227	0.0452836
1.07341	0.0453401
1.07455	0.0453966
1.07568	0.045453
1.07682	0.0455094
1.07796	0.0455658
1.07909	0.0456222
1.08023	0.0456786
1.08137	0.0457349
1.0825	0.0457912
1.08364	0.0458474
1.08478	0.0459037
1.08591	0.0459599
1.08705	0.0460161
1.08819	0.0460722
1.08932	0.0461284
1.09046	0.0461845
1.0916	0.0462406
1.09273	0.0462966
1.09387	0.0463527
1.09501	0.0464086
1.09614	0.0464646
1.09728	0.0465206
1.09842	0.0465765
1.09955	0.0466324
1.10069	0.0466882
1.10182	0.046744
1.10296	0.0467998
1.1041	0.0468556
1.10523	0.0469114
1.10637	0.0469671
1.10751	0.0470228
1.10864	0.0470784
1.10978	0.047134
1.11092	0.0471896
1.11205	0.0472452
1.11319	0.0473007
1.11433	0.0473562
1.11546	0.0474117
1.1166	0.0474671
1.11774	0.0475225
1.11887	0.0475779
1.12001	0.0476333
1.12115	0.0476886
1.12228	0.0477439
1.12342	0.0477991
1.12456	0.0478544
1.12569	0.0479096
1.12683	0.0479647
1.12796	0.0480198
1.1291	0.0480749
1.13024	0.04813
1.13137	0.048185
1.13251	0.04824
1.13365	0.048295
1.13478	0.0483499
1.13592	0.0484048
1.13706	0.0484596
1.13819	0.0485145
1.13933	0.0485693
1.14047	0.048624
1.1416	0.0486788
1.14274	0.0487335
1.14388	0.0487881
1.14501	0.0488427
1.14615	0.0488973
1.14729	0.0489519
1.14842	0.0490064
1.14956	0.0490609
1.1507	0.0491153
1.15183	0.0491697
1.15297	0.0492241
1.15411	0.0492785
1.15524	0.0493328
1.15638	0.049387
1.15751	0.0494413
1.15865	0.0494955
1.15979	0.0495496
1.16092	0.0496038
1.16206	0.0496579
1.1632	0.0497119
1.16433	0.0497659
1.16547	0.0498199
1.16661	0.0498738
1.16774	0.0499277
1.16888	0.0499816
1.17002	0.0500354
1.17115	0.0500892
1.17229	0.050143
1.17343	0.0501967
1.17456	0.0502504
1.1757	0.050304
1.17684	0.0503576
1.17797	0.0504112
1.17911	0.0504647
1.18025	0.0505182
1.18138	0.0505716
1.18252	0.050625
1.18365	0.0506784
1.18479	0.0507317
1.18593	0.050785
1.18706	0.0508383
1.1882	0.0508915
1.18934	0.0509447
1.19047	0.0509978
1.19161	0.0510509
1.19275	0.051104
1.19388	0.051157
1.19502	0.0512099
1.19616	0.0512629
1.19729	0.0513158
1.19843	0.0513686
1.19957	0.0514214
1.2007	0.0514742
1.20184	0.0515269
1.20298	0.0515796
1.20411	0.0516323
1.20525	0.0516849
1.20639	0.0517374
1.20752	0.0517935
1.20866	0.051846
1.2098	0.0518985
1.21093	0.0519509
1.21207	0.0520033
1.2132	0.0520556
1.21434	0.0521079
1.21548	0.0521602
1.21661	0.0522124
1.21775	0.0522646
1.21889	0.0523167
1.22002	0.0523688
1.22116	0.0524209
1.2223	0.0524729
1.22343	0.0525249
1.22457	0.0525768
1.22571	0.0526287
1.22684	0.0526805
1.22798	0.0527323
1.22912	0.0527841
1.23025	0.0528358
1.23139	0.0528874
1.23253	0.0529391
1.23366	0.0529907
1.2348	0.0530422
1.23594	0.0530937
1.23707	0.0531451
1.23821	0.0531965
1.23934	0.0532479
1.24048	0.0532992
1.24162	0.0533505
1.24275	0.0534017
1.24389	0.0534529
1.24503	0.0535041
1.24616	0.0535552
1.2473	0.0536063
1.24844	0.0536573
1.24957	0.0537082
1.25071	0.0537592
1.25185	0.05381
1.25298	0.0538609
1.25412	0.0539117
1.25526	0.0539624
1.25639	0.0540131
1.25753	0.0540638
1.25867	0.0541144
1.2598	0.054165
1.26094	0.0542155
1.26208	0.054266
1.26321	0.0543164
1.26435	0.0543668
1.26548	0.0544172
1.26662	0.0544675
1.26776	0.0545177
1.26889	0.0545679
1.27003	0.0546181
1.27117	0.0546682
1.2723	0.0547183
1.27344	0.0547683
1.27458	0.0548183
1.27571	0.0548683
1.27685	0.0549182
1.27799	0.054968
1.27912	0.0550178
1.28026	0.0550676
1.2814	0.0551173
1.28253	0.055167
1.28367	0.0552166
1.28481	0.0552662
1.28594	0.0553157
1.28708	0.0553652
1.28822	0.0554146
1.28935	0.055464
1.29049	0.0555134
1.29163	0.0555627
1.29276	0.0556119
1.2939	0.0556611
1.29503	0.0557103
1.29617	0.0557594
1.29731	0.0558085
1.29844	0.0558575
1.29958	0.0559065
1.30072	0.0559554
1.30185	0.0560043
1.30299	0.0560532
1.30413	0.056102
1.30526	0.0561507
1.3064	0.0561994
1.30754	0.0562481
1.30867	0.0562967
1.30981	0.0563453
1.31095	0.0563938
1.31208	0.0564422
1.31322	0.0564907
1.31436	0.0565391
1.31549	0.0565874
1.31663	0.0566357
1.31777	0.0566839
1.3189	0.0567321
1.32004	0.0567803
1.32117	0.0568284
1.32231	0.0568764
1.32345	0.0569244
1.32458	0.0569724
1.32572	0.0570203
1.32686	0.0570682
1.32799	0.057116
1.32913	0.0571638
1.33027	0.0572115
1.3314	0.0572592
1.33254	0.0573069
1.33368	0.0573545
1.33481	0.057402
1.33595	0.0574495
1.33709	0.057497
1.33822	0.0575444
1.33936	0.0575917
1.3405	0.0576391
1.34163	0.0576863
1.34277	0.0577336
1.34391	0.0577807
1.34504	0.0578279
1.34618	0.057875
1.34732	0.057922
1.34845	0.057969
1.34959	0.0580159
1.35072	0.0580628
1.35186	0.0581097
1.353	0.0581565
1.35413	0.0582033
1.35527	0.05825
1.35641	0.0582967
1.35754	0.0583433
1.35868	0.0583899
1.35982	0.0584364
1.36095	0.0584829
1.36209	0.0585294
1.36323	0.0585758
1.36436	0.0586221
1.3655	0.0586684
1.36664	0.0587147
1.36777	0.0587609
1.36891	0.0588071
1.37005	0.0588532
1.37118	0.0588993
1.37232	0.0589453
1.37346	0.0589913
1.37459	0.0590372
1.37573	0.0590831
1.37686	0.059129
1.378	0.0591748
1.37914	0.0592206
1.38027	0.0592663
1.38141	0.059312
1.38255	0.0593576
1.38368	0.0594032
1.38482	0.0594487
1.38596	0.0594942
1.38709	0.0595396
1.38823	0.0595851
1.38937	0.0596304
1.3905	0.0596757
1.39164	0.059721
1.39278	0.0597662
1.39391	0.0598114
1.39505	0.0598566
1.39619	0.0599017
1.39732	0.0599467
1.39846	0.0599917
1.3996	0.0600367
1.40073	0.0600816
1.40187	0.0601265
1.40301	0.0601713
1.40414	0.0602161
1.40528	0.0602608
1.40641	0.0603055
1.40755	0.0603502
1.40869	0.0603948
1.40982	0.0604394
1.41096	0.0604839
1.4121	0.0605284
1.41323	0.0605728
1.41437	0.0606172
1.41551	0.0606616
1.41664	0.0607059
1.41778	0.0607502
1.41892	0.0607944
1.42005	0.0608386
1.42119	0.0608827
1.42233	0.0609268
1.42346	0.0609709
1.4246	0.0610149
1.42574	0.0610588
1.42687	0.0611028
1.42801	0.0611467
1.42915	0.0611905
1.43028	0.0612343
1.43142	0.0612781
1.43255	0.0613218
1.43369	0.0613655
1.43483	0.0614091
1.43596	0.0614527
1.4371	0.0614963
1.43824	0.0615398
1.43937	0.0615833
1.44051	0.0616267
1.44165	0.0616701
1.44278	0.0617135
1.44392	0.0617568
1.44506	0.0618
1.44619	0.0618433
1.44733	0.0618865
1.44847	0.0619296
1.4496	0.0619727
1.45074	0.0620158
1.45188	0.0620588
1.45301	0.0621018
1.45415	0.0621448
1.45529	0.0621877
1.45642	0.0622306
1.45756	0.0622734
1.45869	0.0623162
1.45983	0.062359
1.46097	0.0624017
1.4621	0.0624444
1.46324	0.062487
1.46438	0.0625296
1.46551	0.0625722
1.46665	0.0626147
1.46779	0.0626572
1.46892	0.0626996
1.47006	0.0627421
1.4712	0.0627844
1.47233	0.0628268
1.47347	0.062874
1.47461	0.0629163
1.47574	0.0629586
1.47688	0.0630008
1.47802	0.063043
1.47915	0.0630851
1.48029	0.0631272
1.48143	0.0631693
1.48256	0.0632114
1.4837	0.0632534
1.48484	0.0632954
1.48597	0.0633373
1.48711	0.0633792
1.48824	0.0634211
1.48938	0.0634629
1.49052	0.0635047
1.49165	0.0635465
1.49279	0.0635882
1.49393	0.0636299
1.49506	0.0636715
1.4962	0.0637132
1.49734	0.0637548
1.49847	0.0637963
1.49961	0.0638379
1.50075	0.0638794
1.50188	0.0639208
1.50302	0.0639622
1.50416	0.0640036
1.50529	0.064045
1.50643	0.0640863
1.50757	0.0641276
1.5087	0.0641689
1.50984	0.0642101
1.51098	0.0642513
1.51211	0.0642925
1.51325	0.0643336
1.51438	0.0643747
1.51552	0.0644158
1.51666	0.0644568
1.51779	0.0644978
1.51893	0.0645388
1.52007	0.0645798
1.5212	0.0646207
1.52234	0.0646616
1.52348	0.0647024
1.52461	0.0647433
1.52575	0.064784
1.52689	0.0648248
1.52802	0.0648656
1.52916	0.0649063
1.5303	0.064947
1.53143	0.0649876
1.53257	0.0650282
1.53371	0.0650688
1.53484	0.0651094
1.53598	0.0651499
1.53712	0.0651904
1.53825	0.0652309
1.53939	0.0652714
1.54053	0.0653118
1.54166	0.0653522
1.5428	0.0653926
1.54393	0.065433
1.54507	0.0654733
1.54621	0.0655136
1.54734	0.0655538
1.54848	0.0655941
1.54962	0.0656343
1.55075	0.0656745
1.55189	0.0657147
1.55303	0.0657548
1.55416	0.0657949
1.5553	0.065835
1.55644	0.0658751
1.55757	0.0659151
1.55871	0.0659552
1.55985	0.0659952
1.56098	0.0660351
1.56212	0.0660751
1.56326	0.066115
1.56439	0.0661549
1.56553	0.0661948
1.56667	0.0662346
1.5678	0.0662745
1.56894	0.0663143
1.57007	0.0663541
1.57121	0.0663939
1.57235	0.0664336
1.57348	0.0664733
1.57462	0.066513
1.57576	0.0665527
1.57689	0.0665924
1.57803	0.066632
1.57917	0.0666716
1.5803	0.0667112
1.58144	0.0667508
1.58258	0.0667904
1.58371	0.0668299
1.58485	0.0668695
1.58599	0.066909
1.58712	0.0669485
1.58826	0.0669879
1.5894	0.0670274
1.59053	0.0670668
1.59167	0.0671062
1.59281	0.0671456
1.59394	0.067185
1.59508	0.0672244
1.59622	0.0672637
1.59735	0.0673031
1.59849	0.0673424
1.59962	0.0673817
1.60076	0.0674209
1.6019	0.0674602
1.60303	0.0674995
1.60417	0.0675387
1.60531	0.0675779
1.60644	0.0676171
1.60758	0.0676563
1.60872	0.0676955
1.60985	0.0677346
1.61099	0.0677738
1.61213	0.0678129
1.61326	0.067852
1.6144	0.0678912
1.61554	0.0679302
1.61667	0.0679693
1.61781	0.0680084
1.61895	0.0680475
1.62008	0.0680865
1.62122	0.0681256
1.62236	0.0681646
1.62349	0.0682036
1.62463	0.0682426
1.62576	0.0682816
1.6269	0.0683205
1.62804	0.0683595
1.62917	0.0683985
1.63031	0.0684374
1.63145	0.0684764
1.63258	0.0685153
1.63372	0.0685542
1.63486	0.0685932
1.63599	0.0686321
1.63713	0.0686709
1.63827	0.0687098
1.6394	0.0687487
1.64054	0.0687876
1.64168	0.0688265
1.64281	0.0688653
1.64395	0.0689042
1.64509	0.068943
1.64622	0.0689819
1.64736	0.0690207
1.6485	0.0690595
1.64963	0.0690984
1.65077	0.0691372
1.65191	0.069176
1.65304	0.0692148
1.65418	0.0692536
1.65531	0.0692924
1.65645	0.0693312
1.65759	0.06937
1.65872	0.0694088
1.65986	0.0694476
1.661	0.0694864
1.66213	0.0695251
1.66327	0.0695639
1.66441	0.0696027
1.66554	0.0696415
1.66668	0.0696803
1.66782	0.069719
1.66895	0.0697578
1.67009	0.0697966
1.67123	0.0698354
1.67236	0.0698741
1.6735	0.0699129
1.67464	0.0699517
1.67577	0.0699904
1.67691	0.0700292
1.67805	0.070068
1.67918	0.0701068
1.68032	0.0701456
1.68145	0.0701843
1.68259	0.0702231
1.68373	0.0702619
1.68486	0.0703007
1.686	0.0703516
1.68714	0.0703904
1.68827	0.0704293
1.68941	0.0704682
1.69055	0.0705071
1.69168	0.070546
1.69282	0.0705849
1.69396	0.0706238
1.69509	0.0706627
1.69623	0.0707016
1.69737	0.0707406
1.6985	0.0707795
1.69964	0.0708184
1.70078	0.0708574
1.70191	0.0708963
1.70305	0.0709353
1.70419	0.0709743
1.70532	0.0710132
1.70646	0.0710522
1.70759	0.0710912
1.70873	0.0711302
1.70987	0.0711692
1.711	0.0712083
1.71214	0.0712473
1.71328	0.0712863
1.71441	0.0713254
1.71555	0.0713645
1.71669	0.0714035
1.71782	0.0714426
1.71896	0.0714817
1.7201	0.0715208
1.72123	0.07156
1.72237	0.0715991
1.72351	0.0716382
1.72464	0.0716774
1.72578	0.0717166
1.72692	0.0717558
1.72805	0.071795
1.72919	0.0718342
1.73033	0.0718734
1.73146	0.0719127
1.7326	0.0719519
1.73374	0.0719912
1.73487	0.0720305
1.73601	0.0720698
1.73714	0.0721091
1.73828	0.0721485
1.73942	0.0721878
1.74055	0.0722272
1.74169	0.0722666
1.74283	0.072306
1.74396	0.0723455
1.7451	0.0723849
1.74624	0.0724244
1.74737	0.0724639
1.74851	0.0725034
1.74965	0.0725429
1.75078	0.0725824
1.75192	0.072622
1.75306	0.0726616
1.75419	0.0727012
1.75533	0.0727408
1.75647	0.0727805
1.7576	0.0728201
1.75874	0.0728598
1.75988	0.0728995
1.76101	0.0729393
1.76215	0.072979
1.76328	0.0730188
1.76442	0.0730586
1.76556	0.0730984
1.76669	0.0731383
1.76783	0.0731782
1.76897	0.0732181
1.7701	0.073258
1.77124	0.0732979
1.77238	0.0733379
1.77351	0.0733779
1.77465	0.0734179
1.77579	0.073458
1.77692	0.0734981
1.77806	0.0735382
1.7792	0.0735783
1.78033	0.0736185
1.78147	0.0736586
1.78261	0.0736988
1.78374	0.0737391
1.78488	0.0737794
1.78602	0.0738197
1.78715	0.07386
1.78829	0.0739003
1.78943	0.0739407
1.79056	0.0739811
1.7917	0.0740216
1.79283	0.0740621
1.79397	0.0741026
1.79511	0.0741431
1.79624	0.0741837
1.79738	0.0742243
1.79852	0.0742649
1.79965	0.0743056
1.80079	0.0743463
1.80193	0.074387
1.80306	0.0744278
1.8042	0.0744685
1.80534	0.0745094
1.80647	0.0745502
1.80761	0.0745911
1.80875	0.0746321
1.80988	0.074673
1.81102	0.074714
1.81216	0.0747551
1.81329	0.0747961
1.81443	0.0748372
1.81557	0.0748784
1.8167	0.0749196
1.81784	0.0749608
1.81897	0.075002
1.82011	0.0750433
1.82125	0.0750846
1.82238	0.075126
1.82352	0.0751674
1.82466	0.0752088
1.82579	0.0752503
1.82693	0.0752918
1.82807	0.0753334
1.8292	0.075375
1.83034	0.0754166
1.83148	0.0754583
1.83261	0.0755
1.83375	0.0755418
1.83489	0.0755836
1.83602	0.0756254
1.83716	0.0756673
1.8383	0.0757092
1.83943	0.0757512
1.84057	0.0757932
1.84171	0.0758352
1.84284	0.0758773
1.84398	0.0759194
1.84512	0.0759616
1.84625	0.0760038
1.84739	0.0760461
1.84852	0.0760884
1.84966	0.0761308
1.8508	0.0761732
1.85193	0.0762156
1.85307	0.0762581
1.85421	0.0763006
1.85534	0.0763432
1.85648	0.0763858
1.85762	0.0764285
1.85875	0.0764712
1.85989	0.076514
1.86103	0.0765568
1.86216	0.0765997
1.8633	0.0766426
1.86444	0.0766855
1.86557	0.0767285
1.86671	0.0767716
1.86785	0.0768147
1.86898	0.0768578
1.87012	0.076901
1.87126	0.0769443
1.87239	0.0769876
1.87353	0.0770309
1.87466	0.0770743
1.8758	0.0771177
1.87694	0.0771612
1.87807	0.0772048
1.87921	0.0772484
1.88035	0.077292
1.88148	0.0773357
1.88262	0.0773795
1.88376	0.0774233
1.88489	0.0774672
1.88603	0.0775111
1.88717	0.077555
1.8883	0.0775991
1.88944	0.0776431
1.89058	0.0776873
1.89171	0.0777314
1.89285	0.0777757
1.89399	0.07782
1.89512	0.0778643
1.89626	0.0779087
1.8974	0.0779532
1.89853	0.0779977
1.89967	0.0780422
1.9008	0.0780869
1.90194	0.0781315
1.90308	0.0781763
1.90421	0.0782211
1.90535	0.0782659
1.90649	0.0783108
1.90762	0.0783558
1.90876	0.0784008
1.9099	0.0784459
1.91103	0.0784911
1.91217	0.0785362
1.91331	0.0785815
1.91444	0.0786268
1.91558	0.0786722
1.91672	0.0787176
1.91785	0.0787631
1.91899	0.0788087
1.92013	0.0788543
1.92126	0.0789
1.9224	0.0789457
1.92354	0.0789915
1.92467	0.0790374
1.92581	0.0790833
1.92695	0.0791293
1.92808	0.0791753
1.92922	0.0792214
1.93035	0.0792676
1.93149	0.0793138
1.93263	0.0793601
1.93376	0.0794065
1.9349	0.0794529
1.93604	0.0794994
1.93717	0.0795459
1.93831	0.0795925
1.93945	0.0796392
1.94058	0.079686
1.94172	0.0797328
1.94286	0.0797796
1.94399	0.0798266
1.94513	0.0798736
1.94627	0.0799206
1.9474	0.0799678
1.94854	0.080015
1.94968	0.0800622
1.95081	0.0801096
1.95195	0.080157
1.95309	0.0802044
1.95422	0.080252
1.95536	0.0802995
1.95649	0.0803472
1.95763	0.080395
1.95877	0.0804427
1.9599	0.0804906
1.96104	0.0805386
1.96218	0.0805866
1.96331	0.0806347
1.96445	0.0806828
1.96559	0.080731
1.96672	0.0807793
1.96786	0.0808277
1.969	0.0808761
1.97013	0.0809246
1.97127	0.0809731
1.97241	0.0810218
1.97354	0.0810705
1.97468	0.0811193
1.97582	0.0811681
1.97695	0.081217
1.97809	0.081266
1.97923	0.0813151
1.98036	0.0813642
1.9815	0.0814134
1.98264	0.0814627
1.98377	0.081512
1.98491	0.0815614
1.98604	0.081611
1.98718	0.0816605
1.98832	0.0817102
1.98945	0.0817599
1.99059	0.0818097
1.99173	0.0818595
1.99286	0.0819095
1.994	0.0819595
1.99514	0.0820096
1.99627	0.0820597
1.99741	0.08211
1.99855	0.0821603
1.99968	0.0822106
2.00082	0.0822611
2.00196	0.0823116
2.00309	0.0823622
2.00423	0.0824129
2.00537	0.0824637
2.0065	0.0825145
2.00764	0.0825655
2.00878	0.0826164
2.00991	0.0826675
2.01105	0.0827187
2.01218	0.0827699
2.01332	0.0828212
2.01446	0.0828726
2.01559	0.082924
2.01673	0.0829755
2.01787	0.0830271
2.019	0.0830788
2.02014	0.0831306
2.02128	0.0831824
2.02241	0.0832344
2.02355	0.0832864
2.02469	0.0833384
2.02582	0.0833906
2.02696	0.0834428
2.0281	0.0834952
2.02923	0.0835475
2.03037	0.0836
2.03151	0.0836526
2.03264	0.0837052
2.03378	0.0837579
2.03492	0.0838107
2.03605	0.0838636
2.03719	0.0839166
2.03833	0.0839696
2.03946	0.0840227
2.0406	0.0840759
2.04173	0.0841292
2.04287	0.0841825
2.04401	0.084236
2.04514	0.0842895
2.04628	0.0843431
2.04742	0.0843968
2.04855	0.0844506
2.04969	0.0845044
2.05083	0.0845583
2.05196	0.0846124
2.0531	0.0846665
2.05424	0.0847206
2.05537	0.0847749
2.05651	0.0848292
2.05765	0.0848837
2.05878	0.0849382
2.05992	0.0849928
2.06106	0.0850474
2.06219	0.0851022
2.06333	0.085157
2.06447	0.085212
2.0656	0.085267
2.06674	0.0853221
2.06787	0.0853772
2.06901	0.0854325
2.07015	0.0854879
2.07128	0.0855433
2.07242	0.0855988
2.07356	0.0856544
2.07469	0.0857101
2.07583	0.0857658
2.07697	0.0858217
2.0781	0.0858776
2.07924	0.0859337
2.08038	0.0859898
2.08151	0.0860459
2.08265	0.0861022
2.08379	0.0861586
2.08492	0.086215
2.08606	0.0862716
2.0872	0.0863282
2.08833	0.0863849
2.08947	0.0864417
2.09061	0.0864986
2.09174	0.0865555
2.09288	0.0866126
2.09402	0.0866697
2.09515	0.0867269
2.09629	0.0867843
2.09742	0.0868417
2.09856	0.0868991
2.0997	0.0869567
2.10083	0.0870144
2.10197	0.0870721
2.10311	0.0871299
2.10424	0.0871878
2.10538	0.0872458
2.10652	0.0873039
2.10765	0.0873621
2.10879	0.0874204
2.10993	0.0874787
2.11106	0.0875372
2.1122	0.0875957
2.11334	0.0876543
2.11447	0.087713
2.11561	0.0877718
2.11675	0.0878307
2.11788	0.0878897
2.11902	0.0879487
2.12016	0.0880079
2.12129	0.0880671
2.12243	0.0881264
2.12356	0.0881858
2.1247	0.0882453
2.12584	0.0883049
2.12697	0.0883646
2.12811	0.0884243
2.12925	0.0884842
2.13038	0.0885441
2.13152	0.0886041
2.13266	0.0886642
2.13379	0.0887244
2.13493	0.0887847
2.13607	0.0888451
2.1372	0.0889056
2.13834	0.0889661
2.13948	0.0890268
2.14061	0.0890875
2.14175	0.0891483
2.14289	0.0892092
2.14402	0.0892702
2.14516	0.0893313
2.1463	0.0893925
2.14743	0.0894538
2.14857	0.0895151
2.1497	0.0895766
2.15084	0.0896381
2.15198	0.0896997
2.15311	0.0897615
2.15425	0.0898232
2.15539	0.0898851
2.15652	0.0899471
2.15766	0.0900092
2.1588	0.0900713
2.15993	0.0901336
2.16107	0.0901959
2.16221	0.0902584
2.16334	0.0903209
2.16448	0.0903835
2.16562	0.0904462
2.16675	0.090509
2.16789	0.0905718
2.16903	0.0906348
2.17016	0.0906978
2.1713	0.090761
2.17244	0.0908242
2.17357	0.0908875
2.17471	0.090951
2.17585	0.0910144
2.17698	0.091078
2.17812	0.0911417
2.17925	0.0912055
2.18039	0.0912693
2.18153	0.0913333
2.18266	0.0913973
2.1838	0.0914614
2.18494	0.0915257
2.18607	0.09159
2.18721	0.0916544
2.18835	0.0917188
2.18948	0.0917834
2.19062	0.0918481
2.19176	0.0919128
2.19289	0.0919777
2.19403	0.0920426
2.19517	0.0921076
2.1963	0.0921727
2.19744	0.0922379
2.19858	0.0923032
2.19971	0.0923686
2.20085	0.092434
2.20199	0.0924996
2.20312	0.0925652
2.20426	0.092631
2.20539	0.0926968
2.20653	0.0927627
2.20767	0.0928287
2.2088	0.0928948
2.20994	0.0929609
2.21108	0.0930272
2.21221	0.0930935
2.21335	0.09316
2.21449	0.0932265
2.21562	0.0932931
2.21676	0.0933598
2.2179	0.0934266
2.21903	0.0934935
2.22017	0.0935605
2.22131	0.0936275
2.22244	0.0936947
2.22358	0.0937619
2.22472	0.0938293
2.22585	0.0938967
2.22699	0.0939642
2.22813	0.0940317
2.22926	0.0940994
2.2304	0.0941672
2.23154	0.0942351
2.23267	0.094303
2.23381	0.094371
2.23494	0.0944391
2.23608	0.0945073
2.23722	0.0945756
2.23835	0.094644
2.23949	0.0947125
2.24063	0.094781
2.24176	0.0948497
2.2429	0.0949184
2.24404	0.0949872
2.24517	0.0950561
2.24631	0.0951251
2.24745	0.0951942
2.24858	0.0952633
2.24972	0.0953326
2.25086	0.0954019
2.25199	0.0954713
2.25313	0.0955408
2.25427	0.0956104
2.2554	0.0956801
2.25654	0.0957499
2.25768	0.0958197
2.25881	0.0958897
2.25995	0.0959597
2.26108	0.0960298
2.26222	0.0961
2.26336	0.0961703
2.26449	0.0962407
2.26563	0.0963111
2.26677	0.0963817
2.2679	0.0964523
2.26904	0.096523
[truncated: 7,515 more rows]
