# Supplementary material for: Modular in vivo assembly of Arabidopsis FCA oligomers into condensates competent for RNA 3’ processing
Source: EMBO J. 2025 Feb 24;44(7):2056–74. doi: 10.1038/s44318-025-00394-4 (PMC11962161; doi:10.1038/s44318-025-00394-4)
Supplement: Supplementary file 7 — Source data Fig. 2 [file 44318_2025_394_MOESM7_ESM.zip › SD figure 2/EMBOJ-2024-118276R-Figure_2C_Source_Data-sd.xlsx]

## Sheet: Sheet1
Size and frequency distribution of FCA, FLL2 foci and FCA foci that are co-localized with FLL2
Bin Center	FCA	FLL2	FCA co-localized with FLL2
0.04	55.9441	41.3333	27.6923
0.06	16.7832	20.6667	24.6154
0.08	4.1958	9.33333	6.15385
0.1	8.39161	8.66667	13.8462
0.12	2.7972	4.66667	4.61538
0.14	3.4965	2.66667	7.69231
0.16	2.7972	4	6.15385
0.18	1.3986	1.33333	3.07692
0.2	0.699301	2	1.53846
0.22	1.3986	0.666667	1.53846
0.24	0.699301	1.33333	1.53846
0.26	0	0.666667	0
0.28	1.3986	0.666667	1.53846
0.3	0	0.666667	0
0.32	0	1.33333	0
