# Supplementary material for: Modular in vivo assembly of Arabidopsis FCA oligomers into condensates competent for RNA 3’ processing
Source: EMBO J. 2025 Feb 24;44(7):2056–74. doi: 10.1038/s44318-025-00394-4 (PMC11962161; doi:10.1038/s44318-025-00394-4)
Supplement: Supplementary file 7 — Source data Fig. 2 [file 44318_2025_394_MOESM7_ESM.zip › SD figure 2/EMBOJ-2024-118276R-Figure_2B_Source_Data-sd.xlsx]

## Sheet: Sheet1
Quantification of size of FCA (total FCA-mTurquoise identified foci), FLL2 (total FLL2-eYFP identified foci) and FCA identified foci that are co-localized with FLL2
FCA	FLL2	FCA co-localized with FLL2
0.0309618	0.0345516	0.0367952
0.0394876	0.229746	0.0673084
0.0480133	0.0332054	0.0332054
0.0367952	0.0511544	0.0641673
0.0399363	0.0471159	0.0848085
0.0300644	0.0408337	0.0511544
0.045321	0.104552	0.16154
0.08077	0.0390388	0.110386
0.0673084	0.0848085	0.129232
0.061475	0.0569877	0.0421799
0.104552	0.0385901	0.0875009
0.0332054	0.032308	0.0444235
0.0309618	0.032308	0.145386
0.0493595	0.0305131	0.0659622
0.0300644	0.0358978	0.0583339
0.100514	0.0300644	0.190258
0.0336542	0.0336542	0.0507056
0.0300644	0.0587826	0.181733
0.0314106	0.105001	0.0955779
0.0354491	0.0367952	0.188463
0.0385901	0.0677571	0.108142
0.0462184	0.0502569	0.0691032
0.0551929	0.15436	0.0341029
0.0641673	0.0385901	0.100963
0.0848085	0.0511544	0.0821162
0.0511544	0.0305131	0.142245
0.16154	0.032308	0.0444235
0.0332054	0.0471159	0.0551929
0.110386	0.0767315	0.0358978
0.0376927	0.156155	0.280451
0.0314106	0.064616	0.0529492
0.0394876	0.0466671	0.061475
0.0367952	0.26699	0.0673084
0.0345516	0.0314106	0.0682058
0.0399363	0.0551929	0.0341029
0.129232	0.064616	0.157502
0.0327567	0.308721	0.148976
0.0327567	0.032308	0.0982702
0.0875009	0.0448722	0.0700007
0.0421799	0.0408337	0.0610262
0.0435261	0.11577	0.21763
0.0336542	0.0982702	0.0309618
0.0300644	0.0435261	0.0426286
0.0300644	0.048462	0.0480133
0.0991676	0.056539	0.0336542
0.0444235	0.0390388	0.0928855
0.145386	0.0350003	0.153014
0.274169	0.0394876	0.247695
0.0408337	0.0538467	0.0390388
0.0659622	0.0376927	0.143591
0.0466671	0.0641673	0.0426286
0.0327567	0.0542954	0.0919881
0.0583339	0.0390388	0.061475
0.190258	0.0363465	0.143142
0.0507056	0.113078	0.0516031
0.181733	0.0901932	0.107245
0.0955779	0.0901932	0.0408337
0.0300644	0.0700007	0.0408337
0.0341029	0.0385901	0.0345516
0.100963	0.0700007	0.100065
0.0350003	0.0542954	0.100514
0.188463	0.0655135	0.0314106
0.108142	0.111732	0.163784
0.0691032	0.153463	0.124745
0.0821162	0.231092	0.0547441
0.0812187	0.0551929
0.142245	0.0605775
0.0444235	0.0430773
0.0525005	0.0341029
0.0623724	0.0332054
0.0551929	0.0870521
0.0358978	0.0852572
0.280451	0.232887
0.0529492	0.0560903
0.061475	0.0309618
0.0471159	0.0691032
0.0673084	0.0457697
0.0682058	0.0910906
0.2284	0.0839111
0.0341029	0.108591
0.148976	0.201028
0.157502	0.121604
0.0982702	0.144489
0.0305131	0.0717956
0.0345516	0.0538467
0.0700007	0.108591
0.0610262	0.138655
0.21763	0.0475646
0.0309618	0.045321
0.0300644	0.181733
0.0332054	0.0475646
0.0332054	0.0529492
0.0367952	0.275067
0.0327567	0.0466671
0.0480133	0.0457697
0.0314106	0.316349
0.0367952	0.061475
0.0529492	0.032308
0.0345516	0.0556416
0.0426286	0.198335
0.0309618	0.0866034
0.0309618	0.0682058
0.0358978	0.056539
0.0354491	0.0987189
0.0336542	0.206861
0.0408337	0.117117
0.0928855	0.108591
0.0341029	0.0901932
0.153014	0.0466671
0.0430773	0.0605775
0.0305131	0.328913
0.247695	0.0677571
0.0525005	0.0358978
0.032308	0.114424
0.0390388	0.0408337
0.143591	0.0408337
0.0426286	0.18263
0.0919881	0.149425
0.116219	0.0587826
0.0345516	0.0785264
0.0327567	0.045321
0.061475	0.164681
0.143142	0.08077
0.0475646	0.0358978
0.0358978	0.045321
0.0421799	0.0332054
0.0516031	0.0300644
0.0350003	0.032308
0.0516031	0.0785264
0.0390388	0.0354491
0.107245	0.0525005
0.0408337	0.0358978
0.0408337	0.160194
0.0341029	0.0305131
0.0345516	0.0426286
0.0525005	0.0332054
0.100065	0.104104
0.100514	0.0421799
0.0314106	0.0363465
0.163784	0.0327567
0.124745	0.10545
0.0547441	0.0332054
0.0390388	0.131924
	0.0744879
	0.0731417
	0.124745
	0.0430773
	0.0619237
	0.153014
	0.0560903
