# Supplementary material for: Modular in vivo assembly of Arabidopsis FCA oligomers into condensates competent for RNA 3’ processing
Source: EMBO J. 2025 Feb 24;44(7):2056–74. doi: 10.1038/s44318-025-00394-4 (PMC11962161; doi:10.1038/s44318-025-00394-4)
Supplement: Supplementary file 7 — Source data Fig. 2 [file 44318_2025_394_MOESM7_ESM.zip › SD figure 2/EMBOJ-2024-118276R-Figure_2D_Source_Data-sd.xlsx]

## Sheet: Sheet1
Number of FCA, FLL2 foci and FCA foci that are co-localized with FLL2 in each nucleus
FCA	FLL2	FCA co-localized with FLL2
3	2	3
20	13	8
21	13	4
9	4	4
4	7	4
7	7	4
7	25	6
5	6	4
9	8	2
4	10	3
14	8	1
6	7	4
5	4	3
7	4	4
8	8	6
6	18	0
8	6	0
