# Supplementary material for: Modular in vivo assembly of Arabidopsis FCA oligomers into condensates competent for RNA 3’ processing
Source: EMBO J. 2025 Feb 24;44(7):2056–74. doi: 10.1038/s44318-025-00394-4 (PMC11962161; doi:10.1038/s44318-025-00394-4)
Supplement: Supplementary file 8 — Source data Fig. 3 [file 44318_2025_394_MOESM8_ESM.zip]

Archive with 16 entries (15 files):
- SD figure 3/
- __MACOSX/._SD figure 3
- SD figure 3/EMBOJ-2024-118276R-Figure_3C_Source_Data-sd.xlsx
- __MACOSX/SD figure 3/._EMBOJ-2024-118276R-Figure_3C_Source_Data-sd.xlsx
- SD figure 3/EMBOJ-2024-118276R-Figure_3B_Source_Data-sd.xlsx
- __MACOSX/SD figure 3/._EMBOJ-2024-118276R-Figure_3B_Source_Data-sd.xlsx
- SD figure 3/EMBOJ-2024-118276R-Figure3A_FCArrm_Source_Data-sd.czi
- __MACOSX/SD figure 3/._EMBOJ-2024-118276R-Figure3A_FCArrm_Source_Data-sd.czi
- SD figure 3/EMBOJ-2024-118276R-Figure_3F_Source_Data-sd.xlsx
- __MACOSX/SD figure 3/._EMBOJ-2024-118276R-Figure_3F_Source_Data-sd.xlsx
- SD figure 3/EMBOJ-2024-118276R-Figure_3D_Source_Data-sd.xlsx
- __MACOSX/SD figure 3/._EMBOJ-2024-118276R-Figure_3D_Source_Data-sd.xlsx
- SD figure 3/EMBOJ-2024-118276R-Figure_3E_Source_Data-sd.xlsx
- __MACOSX/SD figure 3/._EMBOJ-2024-118276R-Figure_3E_Source_Data-sd.xlsx
- SD figure 3/EMBOJ-2024-118276R-Figure3A_FCAwt_Source_Data-sd.czi
- __MACOSX/SD figure 3/._EMBOJ-2024-118276R-Figure3A_FCAwt_Source_Data-sd.czi
