# Supplementary material for: Modular in vivo assembly of Arabidopsis FCA oligomers into condensates competent for RNA 3’ processing
Source: EMBO J. 2025 Feb 24;44(7):2056–74. doi: 10.1038/s44318-025-00394-4 (PMC11962161; doi:10.1038/s44318-025-00394-4)
Supplement: Supplementary file 8 — Source data Fig. 3 [file 44318_2025_394_MOESM8_ESM.zip › SD figure 3/EMBOJ-2024-118276R-Figure_3C_Source_Data-sd.xlsx]

## Sheet: Sheet1
Distributions of stoichiometry of individual FCAwt and FCArrm particles from 3 replicates
The negative values in the distribution result from the spreading of each value by a symmetric (Gaussian) kernel, causing the lower part to unphysically fall below zero. Therefore, we did not display the distribution below zero in the plots to avoid confusing the audience.
FCAwt			FCArrm
Stoichiometry	Probability		Stoichiometry	Probability
-0.5128	2.92e-05		0.49469	0.000121
-0.50683	3e-05		0.498037	0.000124
-0.50085	3.08e-05		0.501384	0.000126
-0.49487	3.17e-05		0.504731	0.000128
-0.48889	3.26e-05		0.508078	0.00013
-0.48291	3.35e-05		0.511425	0.000133
-0.47694	3.45e-05		0.514772	0.000135
-0.47096	3.54e-05		0.518119	0.000138
-0.46498	3.64e-05		0.521466	0.00014
-0.459	3.75e-05		0.524813	0.000143
-0.45302	3.87e-05		0.52816	0.000145
-0.44705	3.98e-05		0.531507	0.000148
-0.44107	4.1e-05		0.534854	0.000151
-0.43509	4.22e-05		0.538201	0.000153
-0.42911	4.33e-05		0.541548	0.000156
-0.42313	4.45e-05		0.544895	0.000161
-0.41716	4.6e-05		0.548242	0.000165
-0.41118	4.76e-05		0.551589	0.000168
-0.4052	4.93e-05		0.554936	0.000171
-0.39922	5.08e-05		0.558283	0.000174
-0.39324	5.24e-05		0.56163	0.000177
-0.38727	5.38e-05		0.564977	0.00018
-0.38129	5.55e-05		0.568324	0.000184
-0.37531	5.7e-05		0.571671	0.000187
-0.36933	5.86e-05		0.575018	0.00019
-0.36335	6.01e-05		0.578365	0.000194
-0.35737	6.21e-05		0.581712	0.000197
-0.3514	6.38e-05		0.585059	0.000201
-0.34542	6.57e-05		0.588406	0.000204
-0.33944	6.75e-05		0.591753	0.000208
-0.33346	6.93e-05		0.5951	0.000211
-0.32748	7.14e-05		0.598447	0.000216
-0.32151	7.35e-05		0.601794	0.00022
-0.31553	7.54e-05		0.605141	0.000224
-0.30955	7.74e-05		0.608488	0.000228
-0.30357	7.97e-05		0.611835	0.000232
-0.29759	8.18e-05		0.615182	0.000236
-0.29162	8.42e-05		0.618529	0.00024
-0.28564	8.64e-05		0.621876	0.000244
-0.27966	8.87e-05		0.625223	0.000248
-0.27368	9.12e-05		0.62857	0.000253
-0.2677	9.36e-05		0.631917	0.000258
-0.26173	9.62e-05		0.635264	0.000263
-0.25575	9.87e-05		0.638611	0.000268
-0.24977	0.000102		0.641958	0.000273
-0.24379	0.000104		0.645305	0.000278
-0.23781	0.000107		0.648652	0.000284
-0.23184	0.00011		0.651999	0.000289
-0.22586	0.000113		0.655346	0.000294
-0.21988	0.000116		0.658693	0.000299
-0.2139	0.000119		0.66204	0.000305
-0.20792	0.000122		0.665387	0.00031
-0.20195	0.000125		0.668734	0.000316
-0.19597	0.000129		0.672081	0.000321
-0.18999	0.000132		0.675428	0.000326
-0.18401	0.000136		0.678775	0.000332
-0.17803	0.000139		0.682122	0.000339
-0.17206	0.000143		0.685469	0.000344
-0.16608	0.000146		0.688816	0.00035
-0.1601	0.00015		0.692163	0.000356
-0.15412	0.000154		0.69551	0.000362
-0.14814	0.000158		0.698857	0.000368
-0.14217	0.000162		0.702204	0.000375
-0.13619	0.000166		0.705551	0.000381
-0.13021	0.000171		0.708898	0.000387
-0.12423	0.000175		0.712245	0.000394
-0.11825	0.000179		0.715592	0.0004
-0.11228	0.000184		0.718939	0.000407
-0.1063	0.000188		0.722286	0.000414
-0.10032	0.000193		0.725633	0.000421
-0.09434	0.000198		0.72898	0.000429
-0.08836	0.000203		0.732327	0.000436
-0.08238	0.000208		0.735674	0.000446
-0.07641	0.000213		0.739021	0.000453
-0.07043	0.000218		0.742368	0.000461
-0.06445	0.000223		0.745715	0.000469
-0.05847	0.000229		0.749062	0.000477
-0.05249	0.000235		0.752409	0.000485
-0.04652	0.000241		0.755756	0.000493
-0.04054	0.000247		0.759103	0.000501
-0.03456	0.000253		0.76245	0.00051
-0.02858	0.000259		0.765797	0.000518
-0.0226	0.000266		0.769144	0.000527
-0.01663	0.000272		0.772491	0.000535
-0.01065	0.000279		0.775838	0.000544
-0.00467	0.000285		0.779185	0.000553
0.001308	0.000292		0.782532	0.000562
0.007286	0.000299		0.785879	0.000571
0.013264	0.000306		0.789226	0.000582
0.019242	0.000314		0.792573	0.000591
0.02522	0.000321		0.79592	0.000602
0.031198	0.000329		0.799267	0.000612
0.037176	0.000337		0.802614	0.000621
0.043154	0.000345		0.805961	0.000631
0.049132	0.000353		0.809308	0.000643
0.05511	0.000361		0.812655	0.000653
0.061088	0.00037		0.816002	0.000664
0.067066	0.000379		0.819349	0.000674
0.073044	0.000388		0.822696	0.000685
0.079022	0.000397		0.826043	0.000696
0.085	0.000406		0.82939	0.000707
0.090978	0.000416		0.832737	0.000719
0.096957	0.000426		0.836084	0.000731
0.102935	0.000436		0.839431	0.000742
0.108913	0.000446		0.842778	0.000754
0.114891	0.000456		0.846125	0.000766
0.120869	0.000467		0.849472	0.000778
0.126847	0.000477		0.852819	0.000791
0.132825	0.000489		0.856166	0.000803
0.138803	0.0005		0.859513	0.000816
0.144781	0.000511		0.86286	0.000829
0.150759	0.000522		0.866207	0.000842
0.156737	0.000534		0.869554	0.000855
0.162715	0.000546		0.872901	0.000869
0.168693	0.000559		0.876248	0.000882
0.174671	0.000571		0.879595	0.000896
0.180649	0.000584		0.882942	0.00091
0.186627	0.000597		0.88629	0.000924
0.192605	0.000611		0.889637	0.000938
0.198583	0.000624		0.892984	0.000953
0.204561	0.000638		0.896331	0.000968
0.210539	0.000652		0.899678	0.000983
0.216517	0.000667		0.903025	0.000998
0.222495	0.000681		0.906372	0.001015
0.228473	0.000696		0.909719	0.00103
0.234452	0.000711		0.913066	0.001046
0.24043	0.000727		0.916413	0.001062
0.246408	0.000742		0.91976	0.00108
0.252386	0.000758		0.923107	0.001096
0.258364	0.000775		0.926454	0.001113
0.264342	0.000792		0.929801	0.001131
0.27032	0.000809		0.933148	0.001148
0.276298	0.000827		0.936495	0.001166
0.282276	0.000844		0.939842	0.001183
0.288254	0.000862		0.943189	0.001201
0.294232	0.000881		0.946536	0.001219
0.30021	0.000899		0.949883	0.001238
0.306188	0.000918		0.95323	0.001259
0.312166	0.000938		0.956577	0.001278
0.318144	0.000957		0.959924	0.001297
0.324122	0.000978		0.963271	0.001317
0.3301	0.000998		0.966618	0.001336
0.336078	0.001019		0.969965	0.001356
0.342056	0.00104		0.973312	0.001377
0.348034	0.001062		0.976659	0.001397
0.354012	0.001084		0.980006	0.001419
0.35999	0.001107		0.983353	0.00144
0.365969	0.00113		0.9867	0.001462
0.371947	0.001153		0.990047	0.001483
0.377925	0.001176		0.993394	0.001505
0.383903	0.0012		0.996741	0.001527
0.389881	0.001225		1.00009	0.00155
0.395859	0.00125		1.00344	0.001573
0.401837	0.001276		1.00678	0.001596
0.407815	0.001301		1.01013	0.001619
0.413793	0.001328		1.01348	0.001643
0.419771	0.001355		1.01682	0.001667
0.425749	0.001382		1.02017	0.001692
0.431727	0.00141		1.02352	0.001716
0.437705	0.001438		1.02686	0.001742
0.443683	0.001467		1.03021	0.001768
0.449661	0.001496		1.03356	0.001793
0.455639	0.001525		1.0369	0.001819
0.461617	0.001556		1.04025	0.001846
0.467595	0.001586		1.0436	0.001872
0.473573	0.001618		1.04695	0.001899
0.479551	0.00165		1.05029	0.001928
0.485529	0.001682		1.05364	0.001956
0.491507	0.001715		1.05699	0.001984
0.497486	0.001749		1.06033	0.002012
0.503464	0.001783		1.06368	0.002041
0.509442	0.001817		1.06703	0.002071
0.51542	0.001852		1.07038	0.002101
0.521398	0.001888		1.07372	0.002132
0.527376	0.001924		1.07707	0.002163
0.533354	0.001961		1.08042	0.002194
0.539332	0.001999		1.08376	0.002226
0.54531	0.002037		1.08711	0.002258
0.551288	0.002075		1.09046	0.00229
0.557266	0.002115		1.0938	0.002322
0.563244	0.002155		1.09715	0.002356
0.569222	0.002195		1.1005	0.002389
0.5752	0.002236		1.10384	0.002422
0.581178	0.002278		1.10719	0.002456
0.587156	0.00232		1.11054	0.002491
0.593134	0.002364		1.11389	0.002526
0.599112	0.002407		1.11723	0.002562
0.60509	0.002452		1.12058	0.002597
0.611068	0.002497		1.12393	0.002633
0.617046	0.002543		1.12727	0.002671
0.623024	0.00259		1.13062	0.002708
0.629002	0.002637		1.13397	0.002745
0.634981	0.002685		1.13732	0.002783
0.640959	0.002735		1.14066	0.002821
0.646937	0.002784		1.14401	0.00286
0.652915	0.002835		1.14736	0.002899
0.658893	0.002886		1.1507	0.002939
0.664871	0.002938		1.15405	0.002979
0.670849	0.002991		1.1574	0.00302
0.676827	0.003044		1.16074	0.003062
0.682805	0.003099		1.16409	0.003104
0.688783	0.003154		1.16744	0.003146
0.694761	0.00321		1.17078	0.003189
0.700739	0.003267		1.17413	0.003232
0.706717	0.003324		1.17748	0.003275
0.712695	0.003382		1.18083	0.00332
0.718673	0.003441		1.18417	0.003364
0.724651	0.003501		1.18752	0.003409
0.730629	0.003562		1.19087	0.003455
0.736607	0.003624		1.19421	0.003502
0.742585	0.003687		1.19756	0.003549
0.748563	0.003751		1.20091	0.003597
0.754541	0.003816		1.20426	0.003644
0.760519	0.003881		1.2076	0.003693
0.766498	0.003948		1.21095	0.003742
0.772476	0.004015		1.2143	0.003791
0.778454	0.004084		1.21764	0.003844
0.784432	0.004153		1.22099	0.003895
0.79041	0.004223		1.22434	0.003947
0.796388	0.004295		1.22768	0.003999
0.802366	0.004367		1.23103	0.004052
0.808344	0.00444		1.23438	0.004106
0.814322	0.004514		1.23772	0.004159
0.8203	0.00459		1.24107	0.004214
0.826278	0.004666		1.24442	0.004269
0.832256	0.004743		1.24777	0.004324
0.838234	0.004822		1.25111	0.00438
0.844212	0.004902		1.25446	0.004437
0.85019	0.004982		1.25781	0.004494
0.856168	0.005064		1.26115	0.004553
0.862146	0.005147		1.2645	0.004611
0.868124	0.005231		1.26785	0.004671
0.874102	0.005316		1.2712	0.004731
0.88008	0.005402		1.27454	0.004791
0.886058	0.005489		1.27789	0.004853
0.892036	0.005578		1.28124	0.004915
0.898015	0.005667		1.28458	0.004978
0.903993	0.005758		1.28793	0.005042
0.909971	0.00585		1.29128	0.005106
0.915949	0.005943		1.29462	0.00517
0.921927	0.006037		1.29797	0.005236
0.927905	0.006133		1.30132	0.005302
0.933883	0.006229		1.30466	0.005369
0.939861	0.006327		1.30801	0.005436
0.945839	0.006427		1.31136	0.005506
0.951817	0.006527		1.31471	0.005575
0.957795	0.006629		1.31805	0.005645
0.963773	0.006732		1.3214	0.005717
0.969751	0.006836		1.32475	0.005789
0.975729	0.006942		1.3281	0.005861
0.981707	0.007049		1.33144	0.005934
0.987685	0.007157		1.33479	0.006007
0.993663	0.007267		1.33814	0.006082
0.999641	0.007378		1.34148	0.006157
1.00562	0.00749		1.34483	0.006233
1.0116	0.007604		1.34818	0.00631
1.01757	0.007719		1.35152	0.006388
1.02355	0.007835		1.35487	0.006466
1.02953	0.007953		1.35822	0.006545
1.03551	0.008073		1.36156	0.006625
1.04149	0.008193		1.36491	0.006706
1.04747	0.008316		1.36826	0.006788
1.05344	0.008439		1.37161	0.00687
1.05942	0.008564		1.37495	0.006954
1.0654	0.008691		1.3783	0.007038
1.07138	0.008818		1.38165	0.007124
1.07736	0.008948		1.38499	0.00721
1.08333	0.009079		1.38834	0.007296
1.08931	0.009211		1.39169	0.007384
1.09529	0.009344		1.39504	0.007472
1.10127	0.00948		1.39838	0.007562
1.10725	0.009617		1.40173	0.007652
1.11322	0.009755		1.40508	0.007743
1.1192	0.009895		1.40842	0.007836
1.12518	0.010037		1.41177	0.007929
1.13116	0.010181		1.41512	0.008023
1.13714	0.010325		1.41846	0.008118
1.14311	0.010471		1.42181	0.008214
1.14909	0.010619		1.42516	0.008312
1.15507	0.010769		1.4285	0.008409
1.16105	0.01092		1.43185	0.008508
1.16703	0.011073		1.4352	0.008607
1.17301	0.011228		1.43855	0.008708
1.17898	0.011384		1.44189	0.00881
1.18496	0.011542		1.44524	0.008912
1.19094	0.011702		1.44859	0.009017
1.19692	0.011863		1.45193	0.009121
1.2029	0.012026		1.45528	0.009228
1.20887	0.01219		1.45863	0.009334
1.21485	0.012357		1.46198	0.009442
1.22083	0.012525		1.46532	0.009551
1.22681	0.012695		1.46867	0.00966
1.23279	0.012867		1.47202	0.009772
1.23876	0.01304		1.47536	0.009885
1.24474	0.013215		1.47871	0.009998
1.25072	0.013392		1.48206	0.010111
1.2567	0.01357		1.4854	0.010226
1.26267	0.013751		1.48875	0.010342
1.26865	0.013933		1.4921	0.010462
1.27463	0.014117		1.49544	0.01058
1.28061	0.014304		1.49879	0.010699
1.28659	0.014492		1.50214	0.01082
1.29256	0.014682		1.50549	0.010941
1.29854	0.014874		1.50883	0.011064
1.30452	0.015067		1.51218	0.011187
1.3105	0.015263		1.51553	0.011313
1.31648	0.01546		1.51887	0.011439
1.32246	0.01566		1.52222	0.011566
1.32843	0.015861		1.52557	0.011695
1.33441	0.016064		1.52892	0.011824
1.34039	0.016269		1.53226	0.011955
1.34637	0.016476		1.53561	0.012086
1.35235	0.016685		1.53896	0.012219
1.35832	0.016896		1.5423	0.012355
1.3643	0.017109		1.54565	0.01249
1.37028	0.017324		1.549	0.012628
1.37626	0.01754		1.55234	0.012765
1.38224	0.017759		1.55569	0.012906
1.38821	0.01798		1.55904	0.013047
1.39419	0.018202		1.56238	0.013188
1.40017	0.018427		1.56573	0.013331
1.40615	0.018654		1.56908	0.013475
1.41213	0.018883		1.57243	0.01362
1.4181	0.019114		1.57577	0.013767
1.42408	0.019347		1.57912	0.013914
1.43006	0.019582		1.58247	0.014063
1.43604	0.019819		1.58581	0.014213
1.44202	0.020058		1.58916	0.014365
1.44799	0.020299		1.59251	0.01452
1.45397	0.020542		1.59586	0.014674
1.45995	0.020788		1.5992	0.01483
1.46593	0.021035		1.60255	0.014987
1.47191	0.021285		1.6059	0.015145
1.47788	0.021536		1.60924	0.015304
1.48386	0.02179		1.61259	0.015465
1.48984	0.022046		1.61594	0.015627
1.49582	0.022305		1.61928	0.015792
1.5018	0.022565		1.62263	0.015956
1.50778	0.022828		1.62598	0.016123
1.51375	0.023093		1.62932	0.016291
1.51973	0.023359		1.63267	0.01646
1.52571	0.023628		1.63602	0.01663
1.53169	0.023899		1.63937	0.016802
1.53767	0.024172		1.64271	0.016975
1.54364	0.024448		1.64606	0.01715
1.54962	0.024725		1.64941	0.017326
1.5556	0.025005		1.65275	0.017503
1.56158	0.025287		1.6561	0.017682
1.56756	0.025571		1.65945	0.017862
1.57353	0.025858		1.6628	0.018043
1.57951	0.026146		1.66614	0.018227
1.58549	0.026437		1.66949	0.018412
1.59147	0.02673		1.67284	0.018598
1.59745	0.027025		1.67618	0.018785
1.60342	0.027322		1.67953	0.018974
1.6094	0.027622		1.68288	0.019165
1.61538	0.027924		1.68622	0.019356
1.62136	0.028228		1.68957	0.01955
1.62734	0.028535		1.69292	0.019745
1.63331	0.028843		1.69626	0.019941
1.63929	0.029154		1.69961	0.020139
1.64527	0.029468		1.70296	0.020338
1.65125	0.029783		1.70631	0.020539
1.65723	0.030101		1.70965	0.020742
1.6632	0.030421		1.713	0.020946
1.66918	0.030743		1.71635	0.021151
1.67516	0.031069		1.71969	0.021359
1.68114	0.031395		1.72304	0.021568
1.68712	0.031724		1.72639	0.021779
1.69309	0.032056		1.72974	0.021991
1.69907	0.032389		1.73308	0.022204
1.70505	0.032725		1.73643	0.022419
1.71103	0.033064		1.73978	0.022635
1.71701	0.033405		1.74312	0.022854
1.72298	0.033747		1.74647	0.023073
1.72896	0.034093		1.74982	0.023296
1.73494	0.03444		1.75317	0.02352
1.74092	0.03479		1.75651	0.023744
1.7469	0.035142		1.75986	0.02397
1.75287	0.035496		1.76321	0.024199
1.75885	0.035852		1.76655	0.024428
1.76483	0.036211		1.7699	0.024659
1.77081	0.036572		1.77325	0.024892
1.77679	0.036935		1.77659	0.025126
1.78276	0.037301		1.77994	0.025362
1.78874	0.037668		1.78329	0.0256
1.79472	0.038038		1.78663	0.025839
1.8007	0.03841		1.78998	0.02608
1.80668	0.038785		1.79333	0.026323
1.81265	0.039162		1.79668	0.026567
1.81863	0.039541		1.80002	0.026813
1.82461	0.039923		1.80337	0.027061
1.83059	0.040306		1.80672	0.02731
1.83657	0.040692		1.81006	0.027562
1.84255	0.04108		1.81341	0.027814
1.84852	0.04147		1.81676	0.028069
1.8545	0.041863		1.82011	0.028325
1.86048	0.042257		1.82345	0.028583
1.86646	0.042654		1.8268	0.028843
1.87244	0.043054		1.83015	0.029104
1.87841	0.043455		1.83349	0.029368
1.88439	0.043859		1.83684	0.029633
1.89037	0.044265		1.84019	0.0299
1.89635	0.044673		1.84353	0.030169
1.90233	0.045083		1.84688	0.030439
1.9083	0.045496		1.85023	0.030711
1.91428	0.045911		1.85357	0.030985
1.92026	0.046328		1.85692	0.031262
1.92624	0.046747		1.86027	0.03154
1.93222	0.047168		1.86362	0.03182
1.93819	0.047592		1.86696	0.032101
1.94417	0.048017		1.87031	0.032383
1.95015	0.048445		1.87366	0.032668
1.95613	0.048875		1.877	0.032954
1.96211	0.049306		1.88035	0.033242
1.96809	0.049741		1.8837	0.033532
1.97406	0.050177		1.88705	0.033823
1.98004	0.050615		1.89039	0.034117
1.98602	0.051056		1.89374	0.034413
1.992	0.051499		1.89709	0.03471
1.99798	0.051943		1.90043	0.035009
2.00395	0.05239		1.90378	0.03531
2.00993	0.052839		1.90713	0.035613
2.01591	0.05329		1.91047	0.035917
2.02189	0.053743		1.91382	0.036223
2.02786	0.054199		1.91717	0.036531
2.03384	0.054656		1.92051	0.036841
2.03982	0.055115		1.92386	0.037153
2.0458	0.055576		1.92721	0.037467
2.05178	0.056039		1.93056	0.037782
2.05775	0.056504		1.9339	0.038099
2.06373	0.056971		1.93725	0.038418
2.06971	0.05744		1.9406	0.038739
2.07569	0.057911		1.94394	0.039062
2.08167	0.058383		1.94729	0.039386
2.08765	0.058858		1.95064	0.039713
2.09362	0.059334		1.95399	0.040041
2.0996	0.059813		1.95733	0.040371
2.10558	0.060293		1.96068	0.040703
2.11156	0.060775		1.96403	0.041037
2.11754	0.061259		1.96737	0.041372
2.12351	0.061745		1.97072	0.04171
2.12949	0.062233		1.97407	0.042049
2.13547	0.062723		1.97741	0.042392
2.14145	0.063215		1.98076	0.042735
2.14743	0.063708		1.98411	0.04308
2.1534	0.064203		1.98745	0.043427
2.15938	0.064699		1.9908	0.043775
2.16536	0.065198		1.99415	0.044127
2.17134	0.065699		1.9975	0.04448
2.17732	0.066201		2.00084	0.044834
2.18329	0.066705		2.00419	0.04519
2.18927	0.06721		2.00754	0.045548
2.19525	0.067717		2.01088	0.045908
2.20123	0.068225		2.01423	0.046271
2.20721	0.068736		2.01758	0.046635
2.21318	0.069247		2.02093	0.047001
2.21916	0.06976		2.02427	0.047368
2.22514	0.070275		2.02762	0.047738
2.23112	0.070792		2.03097	0.048109
2.2371	0.07131		2.03431	0.048482
2.24308	0.071829		2.03766	0.048858
2.24905	0.07235		2.04101	0.049235
2.25503	0.072872		2.04435	0.049614
2.26101	0.073396		2.0477	0.049995
2.26699	0.073921		2.05105	0.050377
2.27297	0.074447		2.05439	0.050761
2.27894	0.074976		2.05774	0.051148
2.28492	0.075505		2.06109	0.051536
2.2909	0.076036		2.06444	0.051926
2.29688	0.076568		2.06778	0.052318
2.30286	0.077102		2.07113	0.052712
2.30883	0.077636		2.07448	0.053107
2.31481	0.078172		2.07782	0.053506
2.32079	0.078709		2.08117	0.053905
2.32677	0.079248		2.08452	0.054306
2.33275	0.079787		2.08786	0.054709
2.33872	0.080328		2.09121	0.055114
2.3447	0.08087		2.09456	0.055521
2.35068	0.081413		2.09791	0.055929
2.35666	0.081957		2.10125	0.05634
2.36264	0.082502		2.1046	0.056752
2.36861	0.083049		2.10795	0.057166
2.37459	0.083596		2.11129	0.057585
2.38057	0.084144		2.11464	0.058002
2.38655	0.084694		2.11799	0.058422
2.39253	0.085244		2.12134	0.058844
2.3985	0.085795		2.12468	0.059267
2.40448	0.086347		2.12803	0.059693
2.41046	0.0869		2.13138	0.06012
2.41644	0.087454		2.13472	0.060549
2.42242	0.088008		2.13807	0.06098
2.42839	0.088564		2.14142	0.061412
2.43437	0.08912		2.14476	0.061846
2.44035	0.089678		2.14811	0.062283
2.44633	0.090235		2.15146	0.062721
2.45231	0.090794		2.15481	0.063161
2.45828	0.091353		2.15815	0.063602
2.46426	0.091913		2.1615	0.064045
2.47024	0.092473		2.16485	0.06449
2.47622	0.093034		2.16819	0.064937
2.4822	0.093596		2.17154	0.065385
2.48817	0.094158		2.17489	0.065836
2.49415	0.09472		2.17823	0.066288
2.50013	0.095284		2.18158	0.066742
2.50611	0.095847		2.18493	0.067197
2.51209	0.096411		2.18828	0.067654
2.51806	0.096976		2.19162	0.068113
2.52404	0.09754		2.19497	0.068574
2.53002	0.098105		2.19832	0.069037
2.536	0.098671		2.20166	0.069501
2.54198	0.099237		2.20501	0.069967
2.54795	0.099803		2.20836	0.070434
2.55393	0.100369		2.2117	0.070904
2.55991	0.100935		2.21505	0.071375
2.56589	0.101502		2.2184	0.071849
2.57187	0.102069		2.22175	0.072323
2.57784	0.102635		2.22509	0.072799
2.58382	0.103202		2.22844	0.073277
2.5898	0.103769		2.23179	0.073756
2.59578	0.104336		2.23513	0.074237
2.60176	0.104904		2.23848	0.07472
2.60773	0.105471		2.24183	0.075204
2.61371	0.106038		2.24518	0.07569
2.61969	0.106604		2.24852	0.076178
2.62567	0.107171		2.25187	0.076667
2.63165	0.107738		2.25522	0.077159
2.63763	0.108304		2.25856	0.077651
2.6436	0.10887		2.26191	0.078145
2.64958	0.109436		2.26526	0.078641
2.65556	0.110002		2.2686	0.079138
2.66154	0.110568		2.27195	0.079637
2.66752	0.111133		2.2753	0.080137
2.67349	0.111698		2.27865	0.080639
2.67947	0.112262		2.28199	0.081143
2.68545	0.112826		2.28534	0.081648
2.69143	0.11339		2.28869	0.082154
2.69741	0.113952		2.29203	0.082662
2.70338	0.114515		2.29538	0.083172
2.70936	0.115077		2.29873	0.083683
2.71534	0.115639		2.30207	0.084195
2.72132	0.1162		2.30542	0.084709
2.7273	0.11676		2.30877	0.085225
2.73327	0.11732		2.31211	0.085742
2.73925	0.117879		2.31546	0.08626
2.74523	0.118438		2.31881	0.08678
2.75121	0.118995		2.32216	0.087301
2.75719	0.119552		2.3255	0.087824
2.76316	0.120108		2.32885	0.088348
2.76914	0.120663		2.3322	0.088875
2.77512	0.121217		2.33554	0.089402
2.7811	0.121771		2.33889	0.089931
2.78708	0.122323		2.34224	0.090461
2.79305	0.122875		2.34558	0.090992
2.79903	0.123425		2.34893	0.091524
2.80501	0.123974		2.35228	0.092059
2.81099	0.124523		2.35563	0.092594
2.81697	0.12507		2.35897	0.093131
2.82294	0.125616		2.36232	0.093668
2.82892	0.126161		2.36567	0.094207
2.8349	0.126705		2.36901	0.094748
2.84088	0.127247		2.37236	0.095289
2.84686	0.127789		2.37571	0.095832
2.85283	0.128329		2.37906	0.096377
2.85881	0.128867		2.3824	0.096922
2.86479	0.129405		2.38575	0.097468
2.87077	0.129941		2.3891	0.098016
2.87675	0.130475		2.39244	0.098565
2.88273	0.131009		2.39579	0.099115
2.8887	0.13154		2.39914	0.099667
2.89468	0.132071		2.40248	0.100219
2.90066	0.1326		2.40583	0.100773
2.90664	0.133127		2.40918	0.101328
2.91262	0.133653		2.41253	0.101883
2.91859	0.134177		2.41587	0.10244
2.92457	0.1347		2.41922	0.102999
2.93055	0.135221		2.42257	0.103558
2.93653	0.13574		2.42591	0.104118
2.94251	0.136258		2.42926	0.104679
2.94848	0.136774		2.43261	0.105242
2.95446	0.137288		2.43595	0.105805
2.96044	0.137801		2.4393	0.10637
2.96642	0.138312		2.44265	0.106935
2.9724	0.13882		2.44599	0.107501
2.97837	0.139327		2.44934	0.108069
2.98435	0.139832		2.45269	0.108637
2.99033	0.140335		2.45604	0.109207
2.99631	0.140837		2.45938	0.109777
3.00229	0.141336		2.46273	0.110348
3.00826	0.141833		2.46608	0.11092
3.01424	0.142328		2.46942	0.111493
3.02022	0.142822		2.47277	0.112067
3.0262	0.143313		2.47612	0.112642
3.03218	0.143802		2.47946	0.113217
3.03816	0.144289		2.48281	0.113794
3.04413	0.144774		2.48616	0.114371
3.05011	0.145256		2.48951	0.114949
3.05609	0.145737		2.49285	0.115529
3.06207	0.146215		2.4962	0.116109
3.06805	0.146691		2.49955	0.116689
3.07402	0.147165		2.50289	0.11727
3.08	0.147636		2.50624	0.117852
3.08598	0.148105		2.50959	0.118435
3.09196	0.148572		2.51294	0.119018
3.09794	0.149037		2.51628	0.119604
3.10391	0.149499		2.51963	0.120188
3.10989	0.149959		2.52298	0.120774
3.11587	0.150417		2.52632	0.12136
3.12185	0.150872		2.52967	0.121947
3.12783	0.151324		2.53302	0.122534
3.1338	0.151774		2.53636	0.123122
3.13978	0.152222		2.53971	0.12371
3.14576	0.152667		2.54306	0.124299
3.15174	0.153109		2.54641	0.12489
3.15772	0.153549		2.54975	0.12548
3.16369	0.153986		2.5531	0.126071
3.16967	0.154421		2.55645	0.126662
3.17565	0.154854		2.55979	0.127254
3.18163	0.155283		2.56314	0.127846
3.18761	0.15571		2.56649	0.128439
3.19358	0.156134		2.56983	0.129032
3.19956	0.156556		2.57318	0.129625
3.20554	0.156974		2.57653	0.130219
3.21152	0.15739		2.57987	0.130814
3.2175	0.157803		2.58322	0.131408
3.22347	0.158214		2.58657	0.132003
3.22945	0.158622		2.58992	0.132599
3.23543	0.159026		2.59326	0.133195
3.24141	0.159429		2.59661	0.133791
3.24739	0.159828		2.59996	0.134388
3.25336	0.160224		2.6033	0.134985
3.25934	0.160618		2.60665	0.135582
3.26532	0.161008		2.61	0.136179
3.2713	0.161396		2.61335	0.136776
3.27728	0.161781		2.61669	0.137374
3.28325	0.162163		2.62004	0.137972
3.28923	0.162541		2.62339	0.13857
3.29521	0.162917		2.62673	0.139168
3.30119	0.16329		2.63008	0.139766
3.30717	0.163661		2.63343	0.140365
3.31315	0.164028		2.63678	0.140963
3.31912	0.164392		2.64012	0.141562
3.3251	0.164753		2.64347	0.142161
3.33108	0.165111		2.64682	0.142761
3.33706	0.165467		2.65016	0.14336
3.34303	0.165819		2.65351	0.143959
3.34901	0.166167		2.65686	0.144558
3.35499	0.166513		2.6602	0.145157
3.36097	0.166856		2.66355	0.145756
3.36695	0.167196		2.6669	0.146355
3.37292	0.167533		2.67024	0.146953
3.3789	0.167866		2.67359	0.147552
3.38488	0.168197		2.67694	0.148151
3.39086	0.168525		2.68029	0.14875
3.39684	0.168849		2.68363	0.149349
3.40281	0.16917		2.68698	0.149948
3.40879	0.169489		2.69033	0.150547
3.41477	0.169803		2.69367	0.151145
3.42075	0.170115		2.69702	0.151743
3.42673	0.170423		2.70037	0.15234
3.43271	0.170729		2.70371	0.152938
3.43868	0.171031		2.70706	0.153535
3.44466	0.17133		2.71041	0.154132
3.45064	0.171626		2.71376	0.154729
3.45662	0.171919		2.7171	0.155326
3.4626	0.172208		2.72045	0.155922
3.46857	0.172494		2.7238	0.156518
3.47455	0.172777		2.72714	0.157113
3.48053	0.173057		2.73049	0.157708
3.48651	0.173334		2.73384	0.158303
3.49249	0.173607		2.73719	0.158897
3.49846	0.173877		2.74053	0.159491
3.50444	0.174144		2.74388	0.160085
3.51042	0.174407		2.74723	0.160678
3.5164	0.174668		2.75057	0.161271
3.52238	0.174925		2.75392	0.161863
3.52835	0.175179		2.75727	0.162455
3.53433	0.17543		2.76061	0.163046
3.54031	0.175677		2.76396	0.163637
3.54629	0.175922		2.76731	0.164227
3.55227	0.176162		2.77066	0.164817
3.55824	0.1764		2.774	0.165406
3.56422	0.176634		2.77735	0.165994
3.5702	0.176865		2.7807	0.166582
3.57618	0.177093		2.78404	0.167169
3.58216	0.177318		2.78739	0.167757
3.58813	0.17754		2.79074	0.168343
3.59411	0.177758		2.79408	0.168928
3.60009	0.177973		2.79743	0.169513
3.60607	0.178185		2.80078	0.170096
3.61205	0.178394		2.80412	0.17068
3.61802	0.178599		2.80747	0.171262
3.624	0.178801		2.81082	0.171844
3.62998	0.179		2.81417	0.172425
3.63596	0.179195		2.81751	0.173005
3.64194	0.179388		2.82086	0.173584
3.64791	0.179577		2.82421	0.174164
3.65389	0.179763		2.82755	0.174742
3.65987	0.179945		2.8309	0.175318
3.66585	0.180125		2.83425	0.175894
3.67183	0.180301		2.83759	0.176469
3.67781	0.180474		2.84094	0.177044
3.68378	0.180644		2.84429	0.177617
3.68976	0.18081		2.84764	0.178191
3.69574	0.180974		2.85098	0.178763
3.70172	0.181134		2.85433	0.179333
3.7077	0.181291		2.85768	0.179903
3.71367	0.181446		2.86102	0.180471
3.71965	0.181596		2.86437	0.181039
3.72563	0.181744		2.86772	0.181605
3.73161	0.181889		2.87107	0.182171
3.73759	0.18203		2.87441	0.182735
3.74356	0.182168		2.87776	0.183299
3.74954	0.182303		2.88111	0.183861
3.75552	0.182435		2.88445	0.184422
3.7615	0.182564		2.8878	0.184982
3.76748	0.18269		2.89115	0.185541
3.77345	0.182812		2.89449	0.186099
3.77943	0.182932		2.89784	0.186655
3.78541	0.183048		2.90119	0.187211
3.79139	0.183162		2.90454	0.187766
3.79737	0.183272		2.90788	0.188319
3.80334	0.183379		2.91123	0.188871
3.80932	0.183484		2.91458	0.189421
3.8153	0.183585		2.91792	0.189971
3.82128	0.183683		2.92127	0.190519
3.82726	0.183778		2.92462	0.191066
3.83324	0.18387		2.92796	0.191612
3.83921	0.183959		2.93131	0.192156
3.84519	0.184045		2.93466	0.192699
3.85117	0.184128		2.938	0.19324
3.85715	0.184209		2.94135	0.19378
3.86313	0.184286		2.9447	0.194319
3.8691	0.18436		2.94805	0.194856
3.87508	0.184431		2.95139	0.195392
3.88106	0.184499		2.95474	0.195927
3.88704	0.184565		2.95809	0.19646
3.89302	0.184627		2.96143	0.196992
3.89899	0.184687		2.96478	0.197523
3.90497	0.184744		2.96813	0.198052
3.91095	0.184797		2.97147	0.198579
3.91693	0.184848		2.97482	0.199105
3.92291	0.184897		2.97817	0.199629
3.92888	0.184942		2.98152	0.200152
3.93486	0.184984		2.98486	0.200673
3.94084	0.185024		2.98821	0.201192
3.94682	0.185061		2.99156	0.201711
3.9528	0.185095		2.9949	0.202227
3.95877	0.185126		2.99825	0.202742
3.96475	0.185155		3.0016	0.203255
3.97073	0.18518		3.00495	0.203768
3.97671	0.185203		3.00829	0.204278
3.98269	0.185224		3.01164	0.204786
3.98866	0.185241		3.01499	0.205293
3.99464	0.185256		3.01833	0.205798
4.00062	0.185268		3.02168	0.206301
4.0066	0.185278		3.02503	0.206803
4.01258	0.185285		3.02837	0.207303
4.01855	0.185289		3.03172	0.207801
4.02453	0.18529		3.03507	0.208298
4.03051	0.185289		3.03842	0.208793
4.03649	0.185286		3.04176	0.209286
4.04247	0.18528		3.04511	0.209777
4.04844	0.185271		3.04846	0.210266
4.05442	0.18526		3.0518	0.210754
4.0604	0.185246		3.05515	0.21124
4.06638	0.18523		3.0585	0.211724
4.07236	0.185211		3.06184	0.212206
4.07833	0.18519		3.06519	0.212686
4.08431	0.185166		3.06854	0.213165
4.09029	0.185139		3.07189	0.213642
4.09627	0.18511		3.07523	0.214117
4.10225	0.185079		3.07858	0.21459
4.10823	0.185045		3.08193	0.215061
4.1142	0.185009		3.08527	0.21553
4.12018	0.184971		3.08862	0.215997
4.12616	0.18493		3.09197	0.216462
4.13214	0.184887		3.09531	0.216925
4.13811	0.184841		3.09866	0.217386
4.14409	0.184793		3.10201	0.217846
4.15007	0.184743		3.10536	0.218303
4.15605	0.18469		3.1087	0.218758
4.16203	0.184635		3.11205	0.219212
4.168	0.184578		3.1154	0.219663
4.17398	0.184518		3.11874	0.220112
4.17996	0.184457		3.12209	0.22056
4.18594	0.184393		3.12544	0.221005
4.19192	0.184327		3.12879	0.221448
4.19789	0.184259		3.13213	0.221889
4.20387	0.184189		3.13548	0.222328
4.20985	0.184116		3.13883	0.222765
4.21583	0.184041		3.14217	0.2232
4.22181	0.183964		3.14552	0.223632
4.22779	0.183885		3.14887	0.224063
4.23376	0.183804		3.15221	0.224491
4.23974	0.183721		3.15556	0.224918
4.24572	0.183636		3.15891	0.225342
4.2517	0.183548		3.16226	0.225764
4.25768	0.183459		3.1656	0.226184
4.26365	0.183368		3.16895	0.226601
4.26963	0.183275		3.1723	0.227017
4.27561	0.183179		3.17564	0.22743
4.28159	0.183082		3.17899	0.227841
4.28757	0.182983		3.18234	0.228251
4.29354	0.182881		3.18568	0.228658
4.29952	0.182778		3.18903	0.229063
4.3055	0.182673		3.19238	0.229466
4.31148	0.182566		3.19572	0.229866
4.31746	0.182457		3.19907	0.230263
4.32343	0.182347		3.20242	0.230659
4.32941	0.182234		3.20577	0.231052
4.33539	0.18212		3.20911	0.231443
4.34137	0.182003		3.21246	0.231832
4.34735	0.181885		3.21581	0.232218
4.35332	0.181765		3.21915	0.232602
4.3593	0.181644		3.2225	0.232984
4.36528	0.181521		3.22585	0.233363
4.37126	0.181396		3.22919	0.23374
4.37724	0.181269		3.23254	0.234116
4.38321	0.181141		3.23589	0.234488
4.38919	0.18101		3.23924	0.234858
4.39517	0.180878		3.24258	0.235226
4.40115	0.180745		3.24593	0.235591
4.40713	0.18061		3.24928	0.235954
4.4131	0.180473		3.25262	0.236315
4.41908	0.180335		3.25597	0.236673
4.42506	0.180195		3.25932	0.237029
4.43104	0.180053		3.26267	0.237382
4.43702	0.17991		3.26601	0.237733
4.44299	0.179766		3.26936	0.238082
4.44897	0.17962		3.27271	0.238428
4.45495	0.179472		3.27605	0.238773
4.46093	0.179323		3.2794	0.239114
4.46691	0.179173		3.28275	0.239453
4.47288	0.17902		3.28609	0.239789
4.47886	0.178867		3.28944	0.240123
4.48484	0.178712		3.29279	0.240455
4.49082	0.178555		3.29614	0.240784
4.4968	0.178398		3.29948	0.24111
4.50278	0.178239		3.30283	0.241434
4.50875	0.178078		3.30618	0.241756
4.51473	0.177916		3.30952	0.242075
4.52071	0.177753		3.31287	0.242392
4.52669	0.177589		3.31622	0.242706
4.53267	0.177423		3.31956	0.243017
4.53864	0.177255		3.32291	0.243326
4.54462	0.177087		3.32626	0.243633
4.5506	0.176917		3.3296	0.243937
4.55658	0.176746		3.33295	0.244239
4.56256	0.176574		3.3363	0.244538
4.56853	0.176401		3.33965	0.244834
4.57451	0.176226		3.34299	0.245128
4.58049	0.17605		3.34634	0.24542
4.58647	0.175873		3.34969	0.245709
4.59245	0.175695		3.35303	0.245995
4.59842	0.175515		3.35638	0.246279
4.6044	0.175335		3.35973	0.24656
4.61038	0.175153		3.36307	0.246839
4.61636	0.17497		3.36642	0.247115
4.62234	0.174787		3.36977	0.247388
4.62831	0.174602		3.37312	0.247659
4.63429	0.174416		3.37646	0.247927
4.64027	0.174228		3.37981	0.248193
4.64625	0.17404		3.38316	0.248456
4.65223	0.173851		3.3865	0.248717
4.6582	0.173661		3.38985	0.248975
4.66418	0.17347		3.3932	0.24923
4.67016	0.173278		3.39655	0.249483
4.67614	0.173084		3.39989	0.249733
4.68212	0.17289		3.40324	0.24998
4.68809	0.172695		3.40659	0.250225
4.69407	0.172499		3.40993	0.250467
4.70005	0.172302		3.41328	0.250706
4.70603	0.172104		3.41663	0.250944
4.71201	0.171906		3.41997	0.251179
4.71798	0.171705		3.42332	0.25141
4.72396	0.171505		3.42667	0.251639
4.72994	0.171303		3.43002	0.251867
4.73592	0.171101		3.43336	0.25209
4.7419	0.170898		3.43671	0.252312
4.74787	0.170694		3.44006	0.252531
4.75385	0.170489		3.4434	0.252746
4.75983	0.170283		3.44675	0.252959
4.76581	0.170077		3.4501	0.25317
4.77179	0.16987		3.45344	0.253378
4.77777	0.169662		3.45679	0.253583
4.78374	0.169454		3.46014	0.253785
4.78972	0.169244		3.46348	0.253985
4.7957	0.169034		3.46683	0.254182
4.80168	0.168823		3.47018	0.254376
4.80766	0.168612		3.47353	0.254568
4.81363	0.168399		3.47687	0.254757
4.81961	0.168186		3.48022	0.254944
4.82559	0.167973		3.48357	0.255127
4.83157	0.167759		3.48692	0.255308
4.83755	0.167544		3.49026	0.255487
4.84352	0.167328		3.49361	0.255662
4.8495	0.167112		3.49696	0.255835
4.85548	0.166895		3.5003	0.256006
4.86146	0.166678		3.50365	0.256173
4.86744	0.166459		3.507	0.256338
4.87341	0.166241		3.51034	0.2565
4.87939	0.166021		3.51369	0.25666
4.88537	0.165801		3.51704	0.256817
4.89135	0.165581		3.52039	0.256971
4.89733	0.16536		3.52373	0.257123
4.9033	0.165138		3.52708	0.257273
4.90928	0.164916		3.53043	0.257419
4.91526	0.164693		3.53377	0.257564
4.92124	0.16447		3.53712	0.257704
4.92722	0.164246		3.54047	0.257842
4.9332	0.164022		3.54381	0.257978
4.93917	0.163797		3.54716	0.25811
4.94515	0.163572		3.55051	0.25824
4.95113	0.163346		3.55385	0.258368
4.95711	0.16312		3.5572	0.258492
4.96309	0.162893		3.56055	0.258614
4.96906	0.162666		3.5639	0.258733
4.97504	0.162439		3.56724	0.25885
4.98102	0.162211		3.57059	0.258963
4.987	0.161982		3.57394	0.259075
4.99298	0.161754		3.57728	0.259184
4.99895	0.161524		3.58063	0.259289
5.00493	0.161294		3.58398	0.259392
5.01091	0.161064		3.58732	0.259493
5.01689	0.160833		3.59067	0.25959
5.02287	0.160603		3.59402	0.259685
5.02884	0.160371		3.59737	0.259778
5.03482	0.160139		3.60071	0.259867
5.0408	0.159908		3.60406	0.259954
5.04678	0.159675		3.60741	0.260038
5.05276	0.159442		3.61075	0.26012
5.05873	0.159209		3.6141	0.260199
5.06471	0.158976		3.61745	0.260275
5.07069	0.158742		3.6208	0.260348
5.07667	0.158508		3.62414	0.260419
5.08265	0.158274		3.62749	0.260487
5.08862	0.158039		3.63084	0.260553
5.0946	0.157804		3.63418	0.260615
5.10058	0.157568		3.63753	0.260675
5.10656	0.157333		3.64088	0.260733
5.11254	0.157097		3.64422	0.260788
5.11851	0.15686		3.64757	0.26084
5.12449	0.156624		3.65092	0.26089
5.13047	0.156387		3.65427	0.260937
5.13645	0.15615		3.65761	0.260981
5.14243	0.155912		3.66096	0.261023
5.1484	0.155674		3.66431	0.261063
5.15438	0.155436		3.66765	0.261099
5.16036	0.155198		3.671	0.261132
5.16634	0.154959		3.67435	0.261163
5.17232	0.154721		3.67769	0.261192
5.1783	0.154482		3.68104	0.261217
5.18427	0.154242		3.68439	0.26124
5.19025	0.154002		3.68773	0.261261
5.19623	0.153762		3.69108	0.261279
5.20221	0.153522		3.69443	0.261294
5.20819	0.153282		3.69778	0.261306
5.21416	0.153041		3.70112	0.261316
5.22014	0.152801		3.70447	0.261325
5.22612	0.15256		3.70782	0.261329
5.2321	0.152319		3.71116	0.261332
5.23808	0.152077		3.71451	0.261331
5.24405	0.151835		3.71786	0.261329
5.25003	0.151594		3.7212	0.261324
5.25601	0.151352		3.72455	0.261316
5.26199	0.15111		3.7279	0.261305
5.26797	0.150868		3.73125	0.261292
5.27394	0.150625		3.73459	0.261276
5.27992	0.150382		3.73794	0.261258
5.2859	0.150139		3.74129	0.261237
5.29188	0.149896		3.74463	0.261213
5.29786	0.149653		3.74798	0.261187
5.30383	0.149409		3.75133	0.261158
5.30981	0.149166		3.75468	0.261127
5.31579	0.148922		3.75802	0.261093
5.32177	0.148678		3.76137	0.261056
5.32775	0.148434		3.76472	0.261017
5.33372	0.14819		3.76806	0.260976
5.3397	0.147946		3.77141	0.260932
5.34568	0.147701		3.77476	0.260886
5.35166	0.147456		3.7781	0.260837
5.35764	0.147211		3.78145	0.260785
5.36361	0.146966		3.7848	0.260731
5.36959	0.146721		3.78815	0.260675
5.37557	0.146475		3.79149	0.260616
5.38155	0.14623		3.79484	0.260555
5.38753	0.145984		3.79819	0.260491
5.3935	0.145738		3.80153	0.260424
5.39948	0.145492		3.80488	0.260355
5.40546	0.145246		3.80823	0.260284
5.41144	0.145		3.81157	0.26021
5.41742	0.144753		3.81492	0.260134
5.4234	0.144507		3.81827	0.260055
5.42937	0.14426		3.82161	0.259974
5.43535	0.144013		3.82496	0.259891
5.44133	0.143766		3.82831	0.259805
5.44731	0.143519		3.83166	0.259716
5.45329	0.143272		3.835	0.259626
5.45926	0.143025		3.83835	0.259532
5.46524	0.142778		3.8417	0.259437
5.47122	0.14253		3.84504	0.259339
5.4772	0.142282		3.84839	0.259239
5.48318	0.142034		3.85174	0.259136
5.48915	0.141787		3.85508	0.259031
5.49513	0.141539		3.85843	0.258923
5.50111	0.141291		3.86178	0.258814
5.50709	0.141043		3.86513	0.258701
5.51307	0.140794		3.86847	0.258587
5.51904	0.140546		3.87182	0.25847
5.52502	0.140297		3.87517	0.258351
5.531	0.140049		3.87851	0.25823
5.53698	0.1398		3.88186	0.258106
5.54296	0.139551		3.88521	0.25798
5.54893	0.139302		3.88856	0.257851
5.55491	0.139053		3.8919	0.257721
5.56089	0.138804		3.89525	0.257588
5.56687	0.138555		3.8986	0.257453
5.57285	0.138305		3.90194	0.257315
5.57882	0.138055		3.90529	0.257176
5.5848	0.137806		3.90864	0.257034
5.59078	0.137556		3.91199	0.25689
5.59676	0.137307		3.91533	0.256743
5.60274	0.137057		3.91868	0.256595
5.60871	0.136807		3.92203	0.256444
5.61469	0.136557		3.92537	0.256291
5.62067	0.136308		3.92872	0.256136
5.62665	0.136058		3.93207	0.255978
5.63263	0.135807		3.93541	0.255819
5.6386	0.135557		3.93876	0.255657
5.64458	0.135307		3.94211	0.255493
5.65056	0.135056		3.94545	0.255328
5.65654	0.134806		3.9488	0.255159
5.66252	0.134555		3.95215	0.254989
5.66849	0.134304		3.9555	0.254817
5.67447	0.134054		3.95884	0.254642
5.68045	0.133803		3.96219	0.254466
5.68643	0.133552		3.96554	0.254287
5.69241	0.133301		3.96888	0.254107
5.69839	0.13305		3.97223	0.253925
5.70436	0.132799		3.97558	0.25374
5.71034	0.132548		3.97892	0.253553
5.71632	0.132297		3.98227	0.253364
5.7223	0.132046		3.98562	0.253173
5.72828	0.131795		3.98897	0.25298
5.73425	0.131543		3.99231	0.252785
5.74023	0.131292		3.99566	0.252588
5.74621	0.131041		3.99901	0.25239
5.75219	0.13079		4.00235	0.252189
5.75816	0.130539		4.0057	0.251986
5.76414	0.130287		4.00905	0.251781
5.77012	0.130036		4.01239	0.251575
5.7761	0.129785		4.01574	0.251367
5.78208	0.129533		4.01909	0.251156
5.78805	0.129282		4.02244	0.250944
5.79403	0.129031		4.02578	0.250729
5.80001	0.128779		4.02913	0.250513
5.80599	0.128528		4.03248	0.250295
5.81197	0.128276		4.03582	0.250075
5.81794	0.128025		4.03917	0.249853
5.82392	0.127773		4.04252	0.249629
5.8299	0.127522		4.04587	0.249404
5.83588	0.127271		4.04921	0.249177
5.84186	0.127019		4.05256	0.248948
5.84784	0.126768		4.05591	0.248717
5.85381	0.126517		4.05925	0.248484
5.85979	0.126265		4.0626	0.24825
5.86577	0.126014		4.06595	0.248013
5.87175	0.125762		4.06929	0.247775
5.87773	0.125511		4.07264	0.247536
5.8837	0.12526		4.07599	0.247294
5.88968	0.125009		4.07934	0.247051
5.89566	0.124758		4.08268	0.246806
5.90164	0.124507		4.08603	0.246559
5.90762	0.124256		4.08938	0.246311
5.91359	0.124005		4.09272	0.246061
5.91957	0.123754		4.09607	0.24581
5.92555	0.123503		4.09942	0.245556
5.93153	0.123252		4.10276	0.245302
5.93751	0.123002		4.10611	0.245045
5.94348	0.122751		4.10946	0.244787
5.94946	0.1225		4.1128	0.244527
5.95544	0.122249		4.11615	0.244266
5.96142	0.121999		4.1195	0.244003
5.9674	0.121748		4.12285	0.243739
5.97337	0.121498		4.12619	0.243473
5.97935	0.121248		4.12954	0.243206
5.98533	0.120999		4.13289	0.242937
5.99131	0.120749		4.13623	0.242667
5.99729	0.120499		4.13958	0.242395
6.00326	0.12025		4.14293	0.242121
6.00924	0.12		4.14628	0.241846
6.01522	0.119751		4.14962	0.24157
6.0212	0.119501		4.15297	0.241292
6.02718	0.119252		4.15632	0.241013
6.03315	0.119003		4.15966	0.240733
6.03913	0.118754		4.16301	0.240451
6.04511	0.118506		4.16636	0.240167
6.05109	0.118258		4.1697	0.239883
6.05707	0.118009		4.17305	0.239597
6.06304	0.117761		4.1764	0.23931
6.06902	0.117513		4.17974	0.239021
6.075	0.117265		4.18309	0.238731
6.08098	0.117017		4.18644	0.23844
6.08696	0.11677		4.18979	0.238147
6.09294	0.116523		4.19313	0.237854
6.09891	0.116276		4.19648	0.23756
6.10489	0.116029		4.19983	0.237263
6.11087	0.115782		4.20317	0.236967
6.11685	0.115537		4.20652	0.236668
6.12283	0.115291		4.20987	0.236368
6.1288	0.115045		4.21321	0.236067
6.13478	0.114799		4.21656	0.235764
6.14076	0.114554		4.21991	0.235461
6.14674	0.114309		4.22326	0.235156
6.15272	0.114064		4.2266	0.23485
6.15869	0.11382		4.22995	0.234544
6.16467	0.113576		4.2333	0.234236
6.17065	0.113332		4.23664	0.233927
6.17663	0.113088		4.23999	0.233617
6.18261	0.112845		4.24334	0.233306
6.18858	0.112602		4.24669	0.232994
6.19456	0.11236		4.25003	0.232681
6.20054	0.112117		4.25338	0.232367
6.20652	0.111875		4.25673	0.232051
6.2125	0.111634		4.26007	0.231735
6.21847	0.111392		4.26342	0.231418
6.22445	0.111151		4.26677	0.231099
6.23043	0.11091		4.27011	0.23078
6.23641	0.11067		4.27346	0.23046
6.24239	0.11043		4.27681	0.230139
6.24836	0.11019		4.28015	0.229817
6.25434	0.10995		4.2835	0.229494
6.26032	0.109711		4.28685	0.22917
6.2663	0.109473		4.2902	0.228845
6.27228	0.109235		4.29354	0.228521
6.27825	0.108997		4.29689	0.228195
6.28423	0.108759		4.30024	0.227868
6.29021	0.108522		4.30358	0.22754
6.29619	0.108286		4.30693	0.227212
6.30217	0.10805		4.31028	0.226883
6.30814	0.107815		4.31363	0.226552
6.31412	0.10758		4.31697	0.226221
6.3201	0.107345		4.32032	0.22589
6.32608	0.107111		4.32367	0.225557
6.33206	0.106878		4.32701	0.225225
6.33803	0.106644		4.33036	0.224891
6.34401	0.106412		4.33371	0.224557
6.34999	0.106179		4.33706	0.224221
6.35597	0.105947		4.3404	0.223886
6.36195	0.105716		4.34375	0.223549
6.36793	0.105485		4.3471	0.223212
6.3739	0.105254		4.35044	0.222875
6.37988	0.105024		4.35379	0.222536
6.38586	0.104795		4.35714	0.222197
6.39184	0.104566		4.36048	0.221858
6.39782	0.104338		4.36383	0.221518
6.40379	0.10411		4.36718	0.221178
6.40977	0.103883		4.37052	0.220837
6.41575	0.103657		4.37387	0.220495
6.42173	0.10343		4.37722	0.220153
6.42771	0.103205		4.38057	0.219811
6.43368	0.10298		4.38391	0.219468
6.43966	0.102755		4.38726	0.219125
6.44564	0.102531		4.39061	0.218781
6.45162	0.102308		4.39395	0.218437
6.4576	0.102085		4.3973	0.218092
6.46357	0.101863		4.40065	0.217747
6.46955	0.101642		4.404	0.217402
6.47553	0.101421		4.40734	0.217056
6.48151	0.101201		4.41069	0.21671
6.48749	0.100982		4.41404	0.216365
6.49346	0.100763		4.41738	0.216018
6.49944	0.100545		4.42073	0.215671
6.50542	0.100327		4.42408	0.215324
6.5114	0.10011		4.42742	0.214977
6.51738	0.099894		4.43077	0.214629
6.52335	0.099678		4.43412	0.214281
6.52933	0.099464		4.43747	0.213933
6.53531	0.09925		4.44081	0.213584
6.54129	0.099036		4.44416	0.213235
6.54727	0.098823		4.44751	0.212887
6.55325	0.098611		4.45085	0.212538
6.55922	0.098399		4.4542	0.212188
6.5652	0.098188		4.45755	0.211839
6.57118	0.097978		4.46089	0.21149
6.57716	0.097769		4.46424	0.21114
6.58314	0.097561		4.46759	0.21079
6.58911	0.097352		4.47093	0.210442
6.59509	0.097145		4.47428	0.210092
6.60107	0.096938		4.47763	0.209743
6.60705	0.096732		4.48098	0.209393
6.61303	0.096527		4.48432	0.209043
6.619	0.096323		4.48767	0.208693
6.62498	0.096119		4.49102	0.208343
6.63096	0.095916		4.49436	0.207993
6.63694	0.095714		4.49771	0.207643
6.64292	0.095513		4.50106	0.207293
6.64889	0.095312		4.50441	0.206943
6.65487	0.095112		4.50775	0.206594
6.66085	0.094913		4.5111	0.206245
6.66683	0.094715		4.51445	0.205895
6.67281	0.094518		4.51779	0.205545
6.67878	0.094321		4.52114	0.205196
6.68476	0.094125		4.52449	0.204847
6.69074	0.09393		4.52783	0.204497
6.69672	0.093736		4.53118	0.204148
6.7027	0.093542		4.53453	0.203799
6.70867	0.09335		4.53787	0.203451
6.71465	0.093158		4.54122	0.203102
6.72063	0.092966		4.54457	0.202754
6.72661	0.092776		4.54792	0.202406
6.73259	0.092586		4.55126	0.202058
6.73856	0.092398		4.55461	0.20171
6.74454	0.09221		4.55796	0.201363
6.75052	0.092023		4.5613	0.201016
6.7565	0.091837		4.56465	0.200669
6.76248	0.091651		4.568	0.200322
6.76846	0.091467		4.57134	0.199976
6.77443	0.091283		4.57469	0.19963
6.78041	0.0911		4.57804	0.199284
6.78639	0.090917		4.58139	0.198939
6.79237	0.090736		4.58473	0.198594
6.79835	0.090556		4.58808	0.19825
6.80432	0.090376		4.59143	0.197905
6.8103	0.090197		4.59477	0.197562
6.81628	0.090019		4.59812	0.197218
6.82226	0.089842		4.60147	0.196875
6.82824	0.089665		4.60482	0.196532
6.83421	0.08949		4.60816	0.19619
6.84019	0.089316		4.61151	0.195849
6.84617	0.089142		4.61486	0.195508
6.85215	0.088969		4.6182	0.195167
6.85813	0.088797		4.62155	0.194827
6.8641	0.088625		4.6249	0.194487
6.87008	0.088455		4.62824	0.194148
6.87606	0.088285		4.63159	0.193809
6.88204	0.088116		4.63494	0.19347
6.88802	0.087948		4.63828	0.193133
6.89399	0.08778		4.64163	0.192795
6.89997	0.087613		4.64498	0.192459
6.90595	0.087448		4.64833	0.192123
6.91193	0.087283		4.65167	0.191787
6.91791	0.087119		4.65502	0.191452
6.92388	0.086955		4.65837	0.191118
6.92986	0.086793		4.66171	0.190784
6.93584	0.086632		4.66506	0.190451
6.94182	0.086471		4.66841	0.190119
6.9478	0.086312		4.67176	0.189787
6.95377	0.086152		4.6751	0.189455
6.95975	0.085994		4.67845	0.189125
6.96573	0.085837		4.6818	0.188795
6.97171	0.08568		4.68514	0.188465
6.97769	0.085524		4.68849	0.188137
6.98366	0.085369		4.69184	0.187809
6.98964	0.085215		4.69518	0.18748
6.99562	0.085062		4.69853	0.187154
7.0016	0.084909		4.70188	0.186828
7.00758	0.084757		4.70523	0.186503
7.01355	0.084606		4.70857	0.186179
7.01953	0.084455		4.71192	0.185855
7.02551	0.084306		4.71527	0.185532
7.03149	0.084157		4.71861	0.185209
7.03747	0.084009		4.72196	0.184888
7.04345	0.083862		4.72531	0.184567
7.04942	0.083716		4.72865	0.184248
7.0554	0.08357		4.732	0.183929
7.06138	0.083425		4.73535	0.183611
7.06736	0.083281		4.73869	0.183293
7.07334	0.083138		4.74204	0.182977
7.07931	0.082995		4.74539	0.182661
7.08529	0.082853		4.74874	0.182346
7.09127	0.082711		4.75208	0.182033
7.09725	0.08257		4.75543	0.181719
7.10323	0.08243		4.75878	0.181407
7.1092	0.082291		4.76212	0.181096
7.11518	0.082152		4.76547	0.180785
7.12116	0.082014		4.76882	0.180476
7.12714	0.081877		4.77217	0.180168
7.13312	0.081741		4.77551	0.17986
7.13909	0.081605		4.77886	0.179553
7.14507	0.08147		4.78221	0.179247
7.15105	0.081336		4.78555	0.178942
7.15703	0.081202		4.7889	0.178638
7.16301	0.081069		4.79225	0.178335
7.16898	0.080936		4.79559	0.178032
7.17496	0.080805		4.79894	0.177731
7.18094	0.080674		4.80229	0.177431
7.18692	0.080543		4.80564	0.177131
7.1929	0.080414		4.80898	0.176833
7.19887	0.080285		4.81233	0.176536
7.20485	0.080156		4.81568	0.176239
7.21083	0.080028		4.81902	0.175943
7.21681	0.079901		4.82237	0.175649
7.22279	0.079774		4.82572	0.175355
7.22876	0.079648		4.82906	0.175063
7.23474	0.079523		4.83241	0.174771
7.24072	0.079397		4.83576	0.174481
7.2467	0.079273		4.83911	0.174191
7.25268	0.079149		4.84245	0.173903
7.25865	0.079026		4.8458	0.173615
7.26463	0.078903		4.84915	0.173329
7.27061	0.07878		4.85249	0.173043
7.27659	0.078658		4.85584	0.172759
7.28257	0.078537		4.85919	0.172475
7.28855	0.078417		4.86254	0.172193
7.29452	0.078296		4.86588	0.171912
7.3005	0.078177		4.86923	0.171632
7.30648	0.078057		4.87258	0.171352
7.31246	0.077938		4.87592	0.171074
7.31844	0.07782		4.87927	0.170797
7.32441	0.077702		4.88262	0.170521
7.33039	0.077585		4.88596	0.170247
7.33637	0.077468		4.88931	0.169973
7.34235	0.077352		4.89266	0.1697
7.34832	0.077236		4.896	0.169429
7.3543	0.07712		4.89935	0.169158
7.36028	0.077006		4.9027	0.168889
7.36626	0.076892		4.90605	0.16862
7.37224	0.076777		4.90939	0.168353
7.37821	0.076663		4.91274	0.168087
7.38419	0.07655		4.91609	0.167822
7.39017	0.076438		4.91943	0.167558
7.39615	0.076325		4.92278	0.167295
7.40213	0.076213		4.92613	0.167034
7.4081	0.076102		4.92948	0.166773
7.41408	0.075991		4.93282	0.166514
7.42006	0.07588		4.93617	0.166256
7.42604	0.075769		4.93952	0.165998
7.43202	0.075659		4.94286	0.165742
7.438	0.075549		4.94621	0.165488
7.44397	0.07544		4.94956	0.165234
7.44995	0.07533		4.9529	0.164981
7.45593	0.075221		4.95625	0.16473
7.46191	0.075113		4.9596	0.164479
7.46789	0.075004		4.96295	0.16423
7.47386	0.074896		4.96629	0.163982
7.47984	0.074788		4.96964	0.163735
7.48582	0.074681		4.97299	0.163489
7.4918	0.074574		4.97633	0.163245
7.49778	0.074467		4.97968	0.163001
7.50375	0.07436		4.98303	0.162759
7.50973	0.074253		4.98637	0.162517
7.51571	0.074147		4.98972	0.162277
7.52169	0.074041		4.99307	0.162038
7.52767	0.073936		4.99641	0.1618
7.53364	0.07383		4.99976	0.161564
7.53962	0.073725		5.00311	0.161328
7.5456	0.07362		5.00646	0.161094
7.55158	0.073515		5.0098	0.160861
7.55756	0.073411		5.01315	0.160628
7.56353	0.073306		5.0165	0.160397
7.56951	0.073202		5.01984	0.160168
7.57549	0.073098		5.02319	0.159939
7.58147	0.072994		5.02654	0.159712
7.58745	0.07289		5.02989	0.159486
7.59342	0.072787		5.03323	0.159261
7.5994	0.072683		5.03658	0.159037
7.60538	0.07258		5.03993	0.158814
7.61136	0.072476		5.04327	0.158593
7.61734	0.072373		5.04662	0.158372
7.62331	0.07227		5.04997	0.158153
7.62929	0.072167		5.05331	0.157934
7.63527	0.072065		5.05666	0.157717
7.64125	0.071963		5.06001	0.157501
7.64723	0.07186		5.06335	0.157287
7.6532	0.071758		5.0667	0.157073
7.65918	0.071655		5.07005	0.156861
7.66516	0.071553		5.0734	0.15665
7.67114	0.071452		5.07674	0.15644
7.67712	0.07135		5.08009	0.156231
7.68309	0.071248		5.08344	0.156023
7.68907	0.071146		5.08678	0.155816
7.69505	0.071045		5.09013	0.15561
7.70103	0.070944		5.09348	0.155406
7.70701	0.070842		5.09682	0.155203
7.71299	0.070741		5.10017	0.155001
7.71896	0.070639		5.10352	0.1548
7.72494	0.070538		5.10687	0.1546
7.73092	0.070437		5.11021	0.154402
7.7369	0.070335		5.11356	0.154204
7.74288	0.070234		5.11691	0.154008
7.74885	0.070132		5.12025	0.153812
7.75483	0.070031		5.1236	0.153618
7.76081	0.06993		5.12695	0.153425
7.76679	0.069828		5.1303	0.153233
7.77277	0.069727		5.13364	0.153043
7.77874	0.069626		5.13699	0.152853
7.78472	0.069524		5.14034	0.152664
7.7907	0.069423		5.14368	0.152477
7.79668	0.069322		5.14703	0.15229
7.80266	0.069221		5.15038	0.152105
7.80863	0.06912		5.15372	0.151921
7.81461	0.069019		5.15707	0.151738
7.82059	0.068919		5.16042	0.151556
7.82657	0.068818		5.16376	0.151375
7.83255	0.068717		5.16711	0.151195
7.83852	0.068615		5.17046	0.151016
7.8445	0.068514		5.17381	0.150837
7.85048	0.068414		5.17715	0.150661
7.85646	0.068313		5.1805	0.150485
7.86244	0.068211		5.18385	0.150311
7.86841	0.06811		5.18719	0.150137
7.87439	0.068009		5.19054	0.149965
7.88037	0.067908		5.19389	0.149793
7.88635	0.067806		5.19724	0.149623
7.89233	0.067705		5.20058	0.149454
7.8983	0.067604		5.20393	0.149286
7.90428	0.067503		5.20728	0.149117
7.91026	0.067401		5.21062	0.148951
7.91624	0.0673		5.21397	0.148785
7.92222	0.067199		5.21732	0.148621
7.92819	0.067097		5.22067	0.148457
7.93417	0.066995		5.22401	0.148293
7.94015	0.066894		5.22736	0.148131
7.94613	0.066792		5.23071	0.147971
7.95211	0.066691		5.23405	0.147812
7.95809	0.066589		5.2374	0.147654
7.96406	0.066487		5.24075	0.147498
7.97004	0.066385		5.24409	0.147342
7.97602	0.066283		5.24744	0.147187
7.982	0.066182		5.25079	0.147031
7.98798	0.06608		5.25413	0.146878
7.99395	0.065978		5.25748	0.146725
7.99993	0.065876		5.26083	0.146574
8.00591	0.065774		5.26418	0.146424
8.01189	0.065672		5.26752	0.146275
8.01787	0.06557		5.27087	0.146127
8.02384	0.065467		5.27422	0.145979
8.02982	0.065365		5.27756	0.145833
8.0358	0.065263		5.28091	0.145688
8.04178	0.06516		5.28426	0.145543
8.04776	0.065058		5.28761	0.1454
8.05373	0.064956		5.29095	0.145256
8.05971	0.064853		5.2943	0.145114
8.06569	0.064751		5.29765	0.144973
8.07167	0.064648		5.30099	0.144834
8.07765	0.064545		5.30434	0.144695
8.08362	0.064443		5.30769	0.144556
8.0896	0.06434		5.31103	0.144419
8.09558	0.064237		5.31438	0.144283
8.10156	0.064134		5.31773	0.144147
8.10754	0.064032		5.32108	0.144013
8.11351	0.063929		5.32442	0.143879
8.11949	0.063826		5.32777	0.143746
8.12547	0.063723		5.33112	0.143614
8.13145	0.06362		5.33446	0.143483
8.13743	0.063517		5.33781	0.143353
8.1434	0.063414		5.34116	0.143223
8.14938	0.063311		5.3445	0.143092
8.15536	0.063208		5.34785	0.142963
8.16134	0.063105		5.3512	0.142837
8.16732	0.063001		5.35454	0.14271
8.17329	0.062898		5.35789	0.142585
8.17927	0.062795		5.36124	0.142461
8.18525	0.062692		5.36459	0.142337
8.19123	0.062589		5.36793	0.142214
8.19721	0.062485		5.37128	0.142092
8.20318	0.062382		5.37463	0.14197
8.20916	0.062278		5.37797	0.14185
8.21514	0.062175		5.38132	0.14173
8.22112	0.062071		5.38467	0.141611
8.2271	0.061968		5.38802	0.141492
8.23308	0.061864		5.39136	0.141375
8.23905	0.061761		5.39471	0.141258
8.24503	0.061657		5.39806	0.14114
8.25101	0.061554		5.4014	0.141025
8.25699	0.06145		5.40475	0.14091
8.26297	0.061346		5.4081	0.140796
8.26894	0.061243		5.41144	0.140683
8.27492	0.061139		5.41479	0.14057
8.2809	0.061035		5.41814	0.140458
8.28688	0.060931		5.42148	0.140347
8.29286	0.060828		5.42483	0.140237
8.29883	0.060724		5.42818	0.140127
8.30481	0.06062		5.43153	0.140016
8.31079	0.060516		5.43487	0.139908
8.31677	0.060412		5.43822	0.139799
8.32275	0.060308		5.44157	0.139692
8.32872	0.060204		5.44491	0.139585
8.3347	0.060101		5.44826	0.139478
8.34068	0.059997		5.45161	0.139373
8.34666	0.059892		5.45495	0.139268
8.35264	0.059788		5.4583	0.139164
8.35862	0.059684		5.46165	0.139061
8.36459	0.059581		5.465	0.138958
8.37057	0.059477		5.46834	0.138856
8.37655	0.059373		5.47169	0.138754
8.38253	0.059269		5.47504	0.138654
8.38851	0.059165		5.47838	0.138553
8.39448	0.059061		5.48173	0.138452
8.40046	0.058957		5.48508	0.138353
8.40644	0.058853		5.48843	0.138254
8.41242	0.05875		5.49177	0.138156
8.4184	0.058646		5.49512	0.138059
8.42437	0.058542		5.49847	0.137962
8.43035	0.058439		5.50181	0.137866
8.43633	0.058335		5.50516	0.13777
8.44231	0.058231		5.50851	0.137674
8.44829	0.058127		5.51185	0.13758
8.45426	0.058024		5.5152	0.137485
8.46024	0.05792		5.51855	0.137391
8.46622	0.057817		5.52189	0.137298
8.4722	0.057713		5.52524	0.137205
8.47818	0.057609		5.52859	0.137111
8.48415	0.057506		5.53194	0.13702
8.49013	0.057402		5.53528	0.136927
8.49611	0.057299		5.53863	0.136835
8.50209	0.057195		5.54198	0.136744
8.50807	0.057091		5.54532	0.136654
8.51404	0.056988		5.54867	0.136564
8.52002	0.056884		5.55202	0.136474
8.526	0.056781		5.55537	0.136386
8.53198	0.056677		5.55871	0.136298
8.53796	0.056573		5.56206	0.13621
8.54393	0.05647		5.56541	0.136122
8.54991	0.056366		5.56875	0.136035
8.55589	0.056263		5.5721	0.135949
8.56187	0.056159		5.57545	0.135862
8.56785	0.056056		5.57879	0.135777
8.57382	0.055952		5.58214	0.135691
8.5798	0.055849		5.58549	0.135606
8.58578	0.055745		5.58884	0.13552
8.59176	0.055642		5.59218	0.135436
8.59774	0.055538		5.59553	0.135351
8.60371	0.055435		5.59888	0.135267
8.60969	0.055332		5.60222	0.135184
8.61567	0.055228		5.60557	0.135101
8.62165	0.055125		5.60892	0.135018
8.62763	0.055022		5.61226	0.134935
8.6336	0.054918		5.61561	0.134853
8.63958	0.054815		5.61896	0.134772
8.64556	0.054712		5.6223	0.13469
8.65154	0.054608		5.62565	0.134609
8.65752	0.054505		5.629	0.134529
8.66349	0.054402		5.63235	0.134448
8.66947	0.054299		5.63569	0.134367
8.67545	0.054196		5.63904	0.134287
8.68143	0.054092		5.64239	0.134207
8.68741	0.053989		5.64574	0.134128
8.69338	0.053886		5.64908	0.134049
8.69936	0.053783		5.65243	0.13397
8.70534	0.053679		5.65578	0.133892
8.71132	0.053576		5.65912	0.133814
8.7173	0.053472		5.66247	0.133736
8.72327	0.053369		5.66582	0.133658
8.72925	0.053266		5.66916	0.133581
8.73523	0.053163		5.67251	0.133503
8.74121	0.05306		5.67586	0.133426
8.74719	0.052956		5.6792	0.133349
8.75317	0.052853		5.68255	0.133272
8.75914	0.05275		5.6859	0.133196
8.76512	0.052647		5.68925	0.13312
8.7711	0.052543		5.69259	0.133043
8.77708	0.05244		5.69594	0.132967
8.78306	0.052337		5.69929	0.132891
8.78903	0.052234		5.70263	0.132816
8.79501	0.052131		5.70598	0.132739
8.80099	0.052028		5.70933	0.132664
8.80697	0.051925		5.71267	0.132588
8.81295	0.051822		5.71602	0.132513
8.81892	0.051718		5.71937	0.132437
8.8249	0.051615		5.72272	0.132363
8.83088	0.051512		5.72606	0.132288
8.83686	0.051409		5.72941	0.132212
8.84284	0.051306		5.73276	0.132138
8.84881	0.051203		5.7361	0.132064
8.85479	0.051099		5.73945	0.131989
8.86077	0.050996		5.7428	0.131915
8.86675	0.050893		5.74615	0.131841
8.87273	0.05079		5.74949	0.131767
8.8787	0.050687		5.75284	0.131691
8.88468	0.050583		5.75619	0.131618
8.89066	0.05048		5.75953	0.131544
8.89664	0.050377		5.76288	0.131471
8.90262	0.050274		5.76623	0.131397
8.9086	0.05017		5.76957	0.131324
8.91457	0.050067		5.77292	0.13125
8.92055	0.049963		5.77627	0.131177
8.92653	0.04986		5.77961	0.131102
8.93251	0.049756		5.78296	0.131029
8.93849	0.049653		5.78631	0.130956
8.94446	0.049549		5.78966	0.130883
8.95044	0.049446		5.793	0.13081
8.95642	0.049342		5.79635	0.130737
8.9624	0.049239		5.7997	0.130663
8.96837	0.049135		5.80304	0.13059
8.97435	0.049031		5.80639	0.130517
8.98033	0.048928		5.80974	0.130444
8.98631	0.048824		5.81309	0.130371
8.99229	0.04872		5.81643	0.130298
8.99826	0.048616		5.81978	0.130225
9.00424	0.048512		5.82313	0.130151
9.01022	0.048408		5.82647	0.130077
9.0162	0.048305		5.82982	0.130004
9.02218	0.048201		5.83317	0.12993
9.02816	0.048097		5.83651	0.129857
9.03413	0.047993		5.83986	0.129784
9.04011	0.04789		5.84321	0.12971
9.04609	0.047786		5.84656	0.129637
9.05207	0.047681		5.8499	0.129563
9.05805	0.047577		5.85325	0.129488
9.06402	0.047473		5.8566	0.129415
9.07	0.047369		5.85994	0.129341
9.07598	0.047264		5.86329	0.129267
9.08196	0.04716		5.86664	0.129192
9.08794	0.047056		5.86998	0.129118
9.09391	0.046952		5.87333	0.129043
9.09989	0.046848		5.87668	0.128967
9.10587	0.046744		5.88002	0.128893
9.11185	0.046639		5.88337	0.128818
9.11783	0.046535		5.88672	0.128743
9.1238	0.04643		5.89007	0.128669
9.12978	0.046326		5.89341	0.128594
9.13576	0.046222		5.89676	0.128518
9.14174	0.046117		5.90011	0.128443
9.14772	0.046013		5.90345	0.128368
9.1537	0.045908		5.9068	0.128293
9.15967	0.045804		5.91015	0.128218
9.16565	0.0457		5.9135	0.128142
9.17163	0.045595		5.91684	0.128065
9.17761	0.04549		5.92019	0.12799
9.18359	0.045385		5.92354	0.127914
9.18956	0.045281		5.92688	0.127836
9.19554	0.045176		5.93023	0.12776
9.20152	0.045071		5.93358	0.127684
9.2075	0.044966		5.93692	0.127607
9.21348	0.044861		5.94027	0.127531
9.21945	0.044757		5.94362	0.127454
9.22543	0.044652		5.94696	0.127377
9.23141	0.044547		5.95031	0.127299
9.23739	0.044442		5.95366	0.127222
9.24337	0.044337		5.95701	0.127144
9.24934	0.044232		5.96035	0.127065
9.25532	0.044127		5.9637	0.126987
9.2613	0.044022		5.96705	0.126909
9.26728	0.043917		5.97039	0.12683
9.27326	0.043812		5.97374	0.126751
9.27923	0.043707		5.97709	0.126672
9.28521	0.043602		5.98043	0.126593
9.29119	0.043497		5.98378	0.126514
9.29717	0.043392		5.98713	0.126434
9.30315	0.043286		5.99048	0.126354
9.30912	0.043181		5.99382	0.126273
9.3151	0.043076		5.99717	0.126193
9.32108	0.04297		6.00052	0.126112
9.32706	0.042865		6.00386	0.126031
9.33304	0.04276		6.00721	0.12595
9.33901	0.042655		6.01056	0.125869
9.34499	0.042549		6.01391	0.125787
9.35097	0.042444		6.01725	0.125703
9.35695	0.042339		6.0206	0.125621
9.36293	0.042233		6.02395	0.125537
9.3689	0.042128		6.02729	0.125455
9.37488	0.042022		6.03064	0.125371
9.38086	0.041917		6.03399	0.125287
9.38684	0.041812		6.03733	0.125204
9.39282	0.041706		6.04068	0.12512
9.39879	0.0416		6.04403	0.125036
9.40477	0.041495		6.04737	0.124952
9.41075	0.04139		6.05072	0.124867
9.41673	0.041284		6.05407	0.124782
9.42271	0.041179		6.05742	0.124697
9.42868	0.041073		6.06076	0.124612
9.43466	0.040968		6.06411	0.124526
9.44064	0.040862		6.06746	0.12444
9.44662	0.040757		6.07081	0.124353
9.4526	0.040652		6.07415	0.124266
9.45857	0.040546		6.0775	0.12418
9.46455	0.040441		6.08085	0.124093
9.47053	0.040336		6.08419	0.124005
9.47651	0.04023		6.08754	0.123916
9.48249	0.040125		6.09089	0.123827
9.48846	0.04002		6.09423	0.123738
9.49444	0.039914		6.09758	0.123649
9.50042	0.039809		6.10093	0.12356
9.5064	0.039703		6.10428	0.12347
9.51238	0.039598		6.10762	0.12338
9.51835	0.039493		6.11097	0.123288
9.52433	0.039388		6.11432	0.123198
9.53031	0.039282		6.11766	0.123107
9.53629	0.039177		6.12101	0.123013
9.54227	0.039072		6.12436	0.122921
9.54824	0.038967		6.1277	0.122829
9.55422	0.038862		6.13105	0.122736
9.5602	0.038756		6.1344	0.122643
9.56618	0.038651		6.13774	0.12255
9.57216	0.038546		6.14109	0.122456
9.57814	0.038441		6.14444	0.122362
9.58411	0.038336		6.14779	0.122268
9.59009	0.038232		6.15113	0.122172
9.59607	0.038127		6.15448	0.122077
9.60205	0.038022		6.15783	0.121982
9.60803	0.037917		6.16117	0.121886
9.614	0.037812		6.16452	0.12179
9.61998	0.037707		6.16787	0.121693
9.62596	0.037603		6.17122	0.121596
9.63194	0.037498		6.17456	0.121499
9.63792	0.037393		6.17791	0.121401
9.64389	0.037288		6.18126	0.121301
9.64987	0.037184		6.1846	0.121202
9.65585	0.03708		6.18795	0.121103
9.66183	0.036975		6.1913	0.121004
9.66781	0.036871		6.19464	0.120904
9.67378	0.036766		6.19799	0.120803
9.67976	0.036662		6.20134	0.120703
9.68574	0.036558		6.20468	0.120601
9.69172	0.036454		6.20803	0.120498
9.6977	0.03635		6.21138	0.120396
9.70368	0.036245		6.21473	0.120294
9.70965	0.036141		6.21807	0.120191
9.71563	0.036037		6.22142	0.120088
9.72161	0.035933		6.22477	0.119984
9.72759	0.03583		6.22811	0.119878
9.73357	0.035726		6.23146	0.119774
9.73954	0.035622		6.23481	0.119669
9.74552	0.035519		6.23815	0.119563
9.7515	0.035415		6.2415	0.119457
9.75748	0.035312		6.24485	0.119351
9.76346	0.035208		6.2482	0.119243
9.76943	0.035105		6.25154	0.119135
9.77541	0.035001		6.25489	0.119026
9.78139	0.034898		6.25824	0.118918
9.78737	0.034795		6.26158	0.11881
9.79335	0.034691		6.26493	0.1187
9.79932	0.034588		6.26828	0.118591
9.8053	0.034485		6.27163	0.11848
9.81128	0.034383		6.27497	0.118368
9.81726	0.03428		6.27832	0.118257
9.82324	0.034177		6.28167	0.118146
9.82921	0.034074		6.28501	0.118034
9.83519	0.033972		6.28836	0.117921
9.84117	0.033869		6.29171	0.117806
9.84715	0.033766		6.29505	0.117693
9.85313	0.033664		6.2984	0.117579
9.8591	0.033562		6.30175	0.117465
9.86508	0.033459		6.30509	0.11735
9.87106	0.033357		6.30844	0.117235
9.87704	0.033255		6.31179	0.11712
9.88302	0.033153		6.31514	0.117002
9.88899	0.033052		6.31848	0.116886
9.89497	0.03295		6.32183	0.116769
9.90095	0.032848		6.32518	0.116651
9.90693	0.032746		6.32852	0.116533
9.91291	0.032645		6.33187	0.116414
9.91888	0.032543		6.33522	0.116295
9.92486	0.032442		6.33857	0.116176
9.93084	0.032341		6.34191	0.116055
9.93682	0.03224		6.34526	0.115934
9.9428	0.032139		6.34861	0.115812
9.94877	0.032038		6.35195	0.11569
9.95475	0.031937		6.3553	0.115567
9.96073	0.031836		6.35865	0.115443
9.96671	0.031736		6.36199	0.11532
9.97269	0.031635		6.36534	0.115197
9.97866	0.031535		6.36869	0.115073
9.98464	0.031434		6.37204	0.114949
9.99062	0.031334		6.37538	0.114823
9.9966	0.031234		6.37873	0.114698
10.0026	0.031133		6.38208	0.114572
10.0085	0.031033		6.38542	0.114445
10.0145	0.030934		6.38877	0.114318
10.0205	0.030834		6.39212	0.114188
10.0265	0.030734		6.39546	0.11406
10.0325	0.030635		6.39881	0.113932
10.0384	0.030536		6.40216	0.113803
10.0444	0.030436		6.4055	0.113673
10.0504	0.030337		6.40885	0.113543
10.0564	0.030237		6.4122	0.113412
10.0624	0.030138		6.41555	0.113281
10.0683	0.03004		6.41889	0.113148
10.0743	0.029941		6.42224	0.113016
10.0803	0.029842		6.42559	0.112883
10.0863	0.029744		6.42893	0.112749
10.0922	0.029645		6.43228	0.112615
10.0982	0.029547		6.43563	0.112481
10.1042	0.029448		6.43898	0.112346
10.1102	0.02935		6.44232	0.112211
10.1162	0.029252		6.44567	0.112075
10.1221	0.029154		6.44902	0.111939
10.1281	0.029057		6.45236	0.111802
10.1341	0.028959		6.45571	0.111664
10.1401	0.028862		6.45906	0.111526
10.1461	0.028764		6.4624	0.111388
10.152	0.028667		6.46575	0.111248
10.158	0.02857		6.4691	0.111108
10.164	0.028473		6.47244	0.110968
10.17	0.028375		6.47579	0.110828
10.1759	0.028279		6.47914	0.110687
10.1819	0.028182		6.48249	0.110545
10.1879	0.028086		6.48583	0.110403
10.1939	0.02799		6.48918	0.11026
10.1998	0.027893		6.49253	0.110117
10.2058	0.027797		6.49587	0.109973
10.2118	0.027702		6.49922	0.109829
10.2178	0.027606		6.50257	0.109684
10.2238	0.02751		6.50592	0.109539
10.2297	0.027415		6.50926	0.109393
10.2357	0.027319		6.51261	0.109246
10.2417	0.027224		6.51596	0.1091
10.2477	0.027129		6.5193	0.108951
10.2537	0.027034		6.52265	0.108803
10.2596	0.02694		6.526	0.108653
10.2656	0.026845		6.52935	0.108504
10.2716	0.026751		6.53269	0.108355
10.2776	0.026656		6.53604	0.108205
10.2835	0.026562		6.53939	0.108054
10.2895	0.026468		6.54273	0.107903
10.2955	0.026374		6.54608	0.107752
10.3015	0.026281		6.54943	0.107598
10.3075	0.026187		6.55277	0.107444
10.3134	0.026094		6.55612	0.107291
10.3194	0.026001		6.55947	0.107138
10.3254	0.025908		6.56281	0.106982
10.3314	0.025815		6.56616	0.106828
10.3374	0.025722		6.56951	0.106672
10.3433	0.02563		6.57286	0.106517
10.3493	0.025537		6.5762	0.106361
10.3553	0.025445		6.57955	0.106204
10.3613	0.025353		6.5829	0.106047
10.3672	0.025261		6.58624	0.105889
10.3732	0.02517		6.58959	0.105731
10.3792	0.025078		6.59294	0.105572
10.3852	0.024987		6.59628	0.105413
10.3911	0.024896		6.59963	0.105253
10.3971	0.024804		6.60298	0.105093
10.4031	0.024714		6.60633	0.104932
10.4091	0.024623		6.60967	0.10477
10.4151	0.024533		6.61302	0.104609
10.421	0.024443		6.61637	0.104446
10.427	0.024353		6.61971	0.104283
10.433	0.024263		6.62306	0.10412
10.439	0.024173		6.62641	0.103956
10.445	0.024084		6.62976	0.103792
10.4509	0.023995		6.6331	0.103626
10.4569	0.023906		6.63645	0.103461
10.4629	0.023817		6.6398	0.103295
10.4689	0.023729		6.64314	0.103127
10.4748	0.02364		6.64649	0.102961
10.4808	0.023552		6.64984	0.102793
10.4868	0.023465		6.65318	0.102626
10.4928	0.023377		6.65653	0.102456
10.4987	0.02329		6.65988	0.102288
10.5047	0.023203		6.66322	0.102116
10.5107	0.023116		6.66657	0.101947
10.5167	0.023029		6.66992	0.101776
10.5227	0.022943		6.67327	0.101606
10.5286	0.022856		6.67661	0.101435
10.5346	0.02277		6.67996	0.101264
10.5406	0.022684		6.68331	0.101092
10.5466	0.022599		6.68665	0.100919
10.5526	0.022514		6.69	0.100747
10.5585	0.022429		6.69335	0.100572
10.5645	0.022344		6.6967	0.100398
10.5705	0.02226		6.70004	0.100224
10.5765	0.022175		6.70339	0.100048
10.5824	0.022091		6.70674	0.099873
10.5884	0.022008		6.71008	0.099698
10.5944	0.021924		6.71343	0.099522
10.6004	0.021841		6.71678	0.099345
10.6064	0.021758		6.72012	0.099169
10.6123	0.021676		6.72347	0.09899
10.6183	0.021593		6.72682	0.098813
10.6243	0.021511		6.73017	0.098634
10.6303	0.021429		6.73351	0.098456
10.6363	0.021348		6.73686	0.098277
10.6422	0.021267		6.74021	0.098098
10.6482	0.021186		6.74355	0.097918
10.6542	0.021106		6.7469	0.097738
10.6602	0.021025		6.75025	0.097557
10.6661	0.020945		6.75359	0.097376
10.6721	0.020865		6.75694	0.097195
10.6781	0.020786		6.76029	0.097013
10.6841	0.020707		6.76363	0.096831
10.69	0.020628		6.76698	0.096648
10.696	0.02055		6.77033	0.096465
10.702	0.020472		6.77368	0.096282
10.708	0.020394		6.77702	0.096097
10.714	0.020316		6.78037	0.095913
10.7199	0.020239		6.78372	0.095728
10.7259	0.020162		6.78706	0.095543
10.7319	0.020086		6.79041	0.095358
10.7379	0.02001		6.79376	0.095171
10.7439	0.019934		6.79711	0.094985
10.7498	0.019858		6.80045	0.094799
10.7558	0.019783		6.8038	0.094612
10.7618	0.019709		6.80715	0.094425
10.7678	0.019634		6.81049	0.094238
10.7737	0.01956		6.81384	0.094049
10.7797	0.019486		6.81719	0.093861
10.7857	0.019413		6.82053	0.093673
10.7917	0.01934		6.82388	0.093484
10.7977	0.019267		6.82723	0.093295
10.8036	0.019195		6.83057	0.093106
10.8096	0.019123		6.83392	0.092916
10.8156	0.019051		6.83727	0.092726
10.8216	0.01898		6.84062	0.092536
10.8276	0.018909		6.84396	0.092345
10.8335	0.018839		6.84731	0.092155
10.8395	0.018769		6.85066	0.091963
10.8455	0.018699		6.854	0.091772
10.8515	0.018629		6.85735	0.09158
10.8574	0.01856		6.8607	0.091388
10.8634	0.018492		6.86404	0.091196
10.8694	0.018424		6.86739	0.091004
10.8754	0.018356		6.87074	0.090811
10.8813	0.018288		6.87409	0.090618
10.8873	0.018222		6.87743	0.090424
10.8933	0.018155		6.88078	0.09023
10.8993	0.018089		6.88413	0.090036
10.9053	0.018023		6.88747	0.089842
10.9112	0.017957		6.89082	0.089648
10.9172	0.017893		6.89417	0.089454
10.9232	0.017828		6.89752	0.089259
10.9292	0.017763		6.90086	0.089064
10.9352	0.0177		6.90421	0.088869
10.9411	0.017636		6.90756	0.088673
10.9471	0.017573		6.9109	0.088477
10.9531	0.01751		6.91425	0.08828
10.9591	0.017448		6.9176	0.088084
10.965	0.017387		6.92094	0.087888
10.971	0.017325		6.92429	0.087691
10.977	0.017264		6.92764	0.087494
10.983	0.017204		6.93099	0.087297
10.989	0.017144		6.93433	0.0871
10.9949	0.017084		6.93768	0.086903
11.0009	0.017025		6.94103	0.086706
11.0069	0.016967		6.94437	0.086509
11.0129	0.016908		6.94772	0.08631
11.0188	0.016851		6.95107	0.086113
11.0248	0.016793		6.95442	0.085915
11.0308	0.016736		6.95776	0.085717
11.0368	0.016679		6.96111	0.085519
11.0428	0.016623		6.96446	0.085321
11.0487	0.016567		6.9678	0.085123
11.0547	0.016512		6.97115	0.084924
11.0607	0.016457		6.9745	0.084726
11.0667	0.016403		6.97784	0.084527
11.0726	0.016349		6.98119	0.084329
11.0786	0.016295		6.98454	0.08413
11.0846	0.016242		6.98789	0.083931
11.0906	0.016189		6.99123	0.083732
11.0966	0.016137		6.99458	0.083533
11.1025	0.016085		6.99793	0.083334
11.1085	0.016034		7.00127	0.083135
11.1145	0.015983		7.00462	0.082936
11.1205	0.015932		7.00797	0.082737
11.1265	0.015882		7.01131	0.082538
11.1324	0.015832		7.01466	0.082338
11.1384	0.015783		7.01801	0.082138
11.1444	0.015734		7.02135	0.081938
11.1504	0.015686		7.0247	0.081739
11.1563	0.015638		7.02805	0.08154
11.1623	0.015591		7.0314	0.08134
11.1683	0.015544		7.03474	0.081141
11.1743	0.015497		7.03809	0.080942
11.1802	0.015451		7.04144	0.080742
11.1862	0.015405		7.04478	0.080543
11.1922	0.01536		7.04813	0.080344
11.1982	0.015315		7.05148	0.080144
11.2042	0.015271		7.05483	0.079944
11.2101	0.015227		7.05817	0.079745
11.2161	0.015183		7.06152	0.079545
11.2221	0.01514		7.06487	0.079346
11.2281	0.015097		7.06821	0.079147
11.234	0.015055		7.07156	0.078948
11.24	0.015013		7.07491	0.078749
11.246	0.014972		7.07825	0.07855
11.252	0.014931		7.0816	0.078352
11.258	0.01489		7.08495	0.078153
11.2639	0.014851		7.08829	0.077954
11.2699	0.014811		7.09164	0.077756
11.2759	0.014772		7.09499	0.077558
11.2819	0.014733		7.09834	0.077359
11.2879	0.014694		7.10168	0.077161
11.2938	0.014656		7.10503	0.076963
11.2998	0.014619		7.10838	0.076765
11.3058	0.014582		7.11172	0.076567
11.3118	0.014545		7.11507	0.07637
11.3178	0.014508		7.11842	0.076172
11.3237	0.014473		7.12176	0.075975
11.3297	0.014437		7.12511	0.075778
11.3357	0.014402		7.12846	0.075581
11.3417	0.014368		7.13181	0.075383
11.3476	0.014333		7.13515	0.075186
11.3536	0.014299		7.1385	0.07499
11.3596	0.014266		7.14185	0.074792
11.3656	0.014233		7.14519	0.074596
11.3715	0.0142		7.14854	0.0744
11.3775	0.014167		7.15189	0.074203
11.3835	0.014135		7.15524	0.074008
11.3895	0.014103		7.15858	0.073813
11.3955	0.014072		7.16193	0.073618
11.4014	0.014042		7.16528	0.073423
11.4074	0.014011		7.16862	0.073229
11.4134	0.013981		7.17197	0.073034
[truncated: 8,004 more rows]
