# Supplementary material for: Modular in vivo assembly of Arabidopsis FCA oligomers into condensates competent for RNA 3’ processing
Source: EMBO J. 2025 Feb 24;44(7):2056–74. doi: 10.1038/s44318-025-00394-4 (PMC11962161; doi:10.1038/s44318-025-00394-4)
Supplement: Supplementary file 8 — Source data Fig. 3 [file 44318_2025_394_MOESM8_ESM.zip › SD figure 3/EMBOJ-2024-118276R-Figure_3B_Source_Data-sd.xlsx]

## Sheet: Sheet1
The foci number per nucleus was obtained from 15 images for each line
The foci volume was obtained from 108 foci in FCAwt and 57 foci in FCArrm
The entire analysis includes 43 FCAwt nuclei and 65 FCArrm nuclei from 3 independent biological replicates
Foci number per nucleus			Foci volume
FCAwt	FCArrm		FCAwt	FCArrm
2.5	2		0.099522	0.0300282
3.25	2		0.106386	0.0326021
4	3		0.118397	0.0368918
0.5	3.66667		0.130408	0.0583405
1.11111	1.4		0.247947	0.0308862
2	0.75		0.0317441	0.0326021
2	0.5		0.0360338	0.0351759
6	0.0833333		0.0368918	0.049761
4	0		0.0403236	0.049761
1	0		0.0463292	0.0806472
7	0		0.0737836	0.0875108
4	8		0.0754995	0.102096
4.66667	1		0.0969482	0.106386
2.16667	0.2		0.117539	0.163868
1.8	0		0.120113	0.0343179
			0.121829	0.0480451
			0.124403	0.0591985
			0.149283	0.0326021
			0.0446133	0.0368918
			0.0746415	0.0411815
			0.0857949	0.0471872
			0.162152	0.0591985
			0.153573	0.0626302
			0.0531928	0.0643462
			0.0694938	0.0720677
			0.0909426	0.0737836
			0.120971	0.084079
			0.120971	0.0935164
			0.13384	0.0326021
			0.135556	0.0377497
			0.137272	0.0377497
			0.150999	0.0377497
			0.162152	0.0386077
			0.0351759	0.0446133
			0.050619	0.0514769
			0.0463292	0.0514769
			0.0308862	0.0780733
			0.0343179	0.127834
			0.0446133	0.0300282
			0.0446133	0.0377497
			0.0686359	0.0463292
			0.0712097	0.0523349
			0.0746415	0.0823631
			0.0300282	0.0368918
			0.0326021	0.0300282
			0.0394656	0.0308862
			0.0403236	0.03346
			0.0540508	0.0360338
			0.0703518	0.0377497
			0.0720677	0.0394656
			0.223925	0.0420395
			0.0609144	0.0926585
			0.248805	0.0308862
			0.0317441	0.0480451
			0.03346	0.0617723
			0.0394656	0.211913
			0.0463292	0.0308862
			0.0523349
			0.0866528
			0.0909426
			0.0351759
			0.0360338
			0.0403236
			0.0403236
			0.0420395
			0.0437554
			0.049761
			0.0514769
			0.0686359
			0.0806472
			0.0875108
			0.128692
			0.0308862
			0.0308862
			0.0308862
			0.03346
			0.0343179
			0.0403236
			0.0557667
			0.0566246
			0.0617723
			0.0634882
			0.0772154
			0.0797892
			0.146709
			0.154431
			0.0308862
			0.0308862
			0.0343179
			0.0360338
			0.0403236
			0.0403236
			0.0428974
			0.0591985
			0.0626302
			0.06692
			0.0754995
			0.0789313
			0.128692
			0.0300282
			0.0377497
			0.0386077
			0.0454713
			0.0480451
			0.0600564
			0.0652041
			0.0737836
			0.0892267
