# Supplementary material for: Modular in vivo assembly of Arabidopsis FCA oligomers into condensates competent for RNA 3’ processing
Source: EMBO J. 2025 Feb 24;44(7):2056–74. doi: 10.1038/s44318-025-00394-4 (PMC11962161; doi:10.1038/s44318-025-00394-4)
Supplement: Supplementary file 8 — Source data Fig. 3 [file 44318_2025_394_MOESM8_ESM.zip › SD figure 3/EMBOJ-2024-118276R-Figure_3F_Source_Data-sd.xlsx]

## Sheet: Sheet1
Periodicity of FCAwt and FCArrm particle stoichiometry from 3 replicates
FCAwt			FCArrm
Stoichiometry peak-to-peak interval	Peak fraction		Stoichiometry peak-to-peak interval	Peak fraction
0.00052754	0.00472508		0.00065041	0.00404577
0.00166407	0.00474222		0.00183003	0.00405708
0.0028006	0.00475941		0.00300965	0.00406842
0.00393713	0.00477665		0.00418928	0.00407979
0.00507366	0.00479395		0.0053689	0.00409118
0.00621019	0.00481129		0.00654852	0.0041026
0.00734672	0.00482868		0.00772814	0.00411405
0.00848325	0.00484612		0.00890777	0.00412552
0.00961978	0.00486361		0.0100874	0.00413703
0.0107563	0.00488115		0.011267	0.00414856
0.0118928	0.00489874		0.0124466	0.00416012
0.0130294	0.00491638		0.0136262	0.00417171
0.0141659	0.00493407		0.0148059	0.00418333
0.0153024	0.00495182		0.0159855	0.00419497
0.016439	0.00496961		0.0171651	0.00420665
0.0175755	0.00498745		0.0183447	0.00421835
0.018712	0.00500534		0.0195244	0.00423008
0.0198485	0.00502329		0.020704	0.00424184
0.0209851	0.00504128		0.0218836	0.00425363
0.0221216	0.00505933		0.0230632	0.00426544
0.0232581	0.00507742		0.0242429	0.00427729
0.0243947	0.00509557		0.0254225	0.00428916
0.0255312	0.00511377		0.0266021	0.00430107
0.0266677	0.00513201		0.0277817	0.004313
0.0278042	0.00515032		0.0289614	0.00432496
0.0289408	0.00516867		0.030141	0.00433695
0.0300773	0.00518707		0.0313206	0.00434896
0.0312138	0.00520552		0.0325002	0.00436101
0.0323504	0.00522403		0.0336798	0.00437309
0.0334869	0.00524259		0.0348595	0.00438519
0.0346234	0.0052612		0.0360391	0.00439733
0.03576	0.00527986		0.0372187	0.00440949
0.0368965	0.00529857		0.0383983	0.00442168
0.038033	0.00531734		0.039578	0.00443391
0.0391695	0.00533615		0.0407576	0.00444616
0.0403061	0.00535502		0.0419372	0.00445844
0.0414426	0.00537394		0.0431168	0.00447075
0.0425791	0.00539292		0.0442964	0.00448309
0.0437157	0.00541194		0.0454761	0.00449546
0.0448522	0.00543102		0.0466557	0.00450786
0.0459887	0.00545015		0.0478353	0.00452029
0.0471253	0.00546934		0.0490149	0.00453275
0.0482618	0.00548857		0.0501945	0.00454524
0.0493983	0.00550786		0.0513742	0.00455776
0.0505348	0.00552721		0.0525538	0.00457031
0.0516714	0.0055466		0.0537334	0.00458289
0.0528079	0.00556605		0.054913	0.0045955
0.0539444	0.00558555		0.0560927	0.00460814
0.055081	0.0056051		0.0572723	0.00462082
0.0562175	0.00562471		0.0584519	0.00463352
0.057354	0.00564437		0.0596315	0.00464625
0.0584906	0.00566409		0.0608112	0.00465901
0.0596271	0.00568386		0.0619908	0.0046718
0.0607636	0.00570368		0.0631704	0.00468462
0.0619001	0.00572355		0.06435	0.00469748
0.0630367	0.00574348		0.0655296	0.00471036
0.0641732	0.00576347		0.0667093	0.00472328
0.0653097	0.0057835		0.0678889	0.00473622
0.0664463	0.00580359		0.0690685	0.0047492
0.0675828	0.00582374		0.0702481	0.00476221
0.0687193	0.00584394		0.0714277	0.00477525
0.0698558	0.00586419		0.0726074	0.00478832
0.0709924	0.0058845		0.073787	0.00480142
0.0721289	0.00590486		0.0749666	0.00481455
0.0732654	0.00592528		0.0761462	0.00482771
0.074402	0.00594575		0.0773259	0.00484091
0.0755385	0.00596628		0.0785055	0.00485413
0.076675	0.00598686		0.0796851	0.00486739
0.0778115	0.00600749		0.0808647	0.00488068
0.0789481	0.00602818		0.0820444	0.004894
0.0800846	0.00604893		0.083224	0.00490735
0.0812211	0.00606973		0.0844036	0.00492073
0.0823577	0.00609058		0.0855832	0.00493415
0.0834942	0.00611149		0.0867628	0.00494759
0.0846307	0.00613246		0.0879425	0.00496107
0.0857673	0.00615348		0.0891221	0.00497458
0.0869038	0.00617456		0.0903017	0.00498812
0.0880403	0.00619569		0.0914813	0.0050017
0.0891769	0.00621688		0.092661	0.00501531
0.0903134	0.00623812		0.0938406	0.00502894
0.0914499	0.00625942		0.0950202	0.00504261
0.0925864	0.00628078		0.0961998	0.00505632
0.093723	0.00630219		0.0973794	0.00507005
0.0948595	0.00632365		0.0985591	0.00508382
0.095996	0.00634518		0.0997387	0.00509762
0.0971326	0.00636675		0.100918	0.00511145
0.0982691	0.00638839		0.102098	0.00512532
0.0994056	0.00641008		0.103278	0.00513922
0.100542	0.00643183		0.104457	0.00515315
0.101679	0.00645363		0.105637	0.00516711
0.102815	0.00647549		0.106816	0.00518111
0.103952	0.00649741		0.107996	0.00519513
0.105088	0.00651938		0.109176	0.0052092
0.106225	0.00654141		0.110355	0.00522329
0.107361	0.0065635		0.111535	0.00523742
0.108498	0.00658564		0.112715	0.00525158
0.109634	0.00660784		0.113894	0.00526577
0.110771	0.0066301		0.115074	0.00528
0.111907	0.00665242		0.116253	0.00529426
0.113044	0.00667479		0.117433	0.00530855
0.114181	0.00669722		0.118613	0.00532288
0.115317	0.0067197		0.119792	0.00533724
0.116454	0.00674225		0.120972	0.00535164
0.11759	0.00676485		0.122152	0.00536606
0.118727	0.00678751		0.123331	0.00538053
0.119863	0.00681022		0.124511	0.00539502
0.121	0.006833		0.12569	0.00540955
0.122136	0.00685583		0.12687	0.00542411
0.123273	0.00687872		0.12805	0.00543871
0.124409	0.00690166		0.129229	0.00545334
0.125546	0.00692467		0.130409	0.00546801
0.126682	0.00694773		0.131588	0.0054827
0.127819	0.00697085		0.132768	0.00549744
0.128955	0.00699403		0.133948	0.0055122
0.130092	0.00701727		0.135127	0.00552701
0.131228	0.00704056		0.136307	0.00554184
0.132365	0.00706392		0.137487	0.00555671
0.133501	0.00708733		0.138666	0.00557162
0.134638	0.0071108		0.139846	0.00558656
0.135775	0.00713433		0.141025	0.00560153
0.136911	0.00715792		0.142205	0.00561654
0.138048	0.00718156		0.143385	0.00563158
0.139184	0.00720527		0.144564	0.00564666
0.140321	0.00722903		0.145744	0.00566177
0.141457	0.00725286		0.146924	0.00567692
0.142594	0.00727674		0.148103	0.0056921
0.14373	0.00730068		0.149283	0.00570732
0.144867	0.00732468		0.150462	0.00572258
0.146003	0.00734874		0.151642	0.00573786
0.14714	0.00737285		0.152822	0.00575319
0.148276	0.00739703		0.154001	0.00576855
0.149413	0.00742127		0.155181	0.00578394
0.150549	0.00744556		0.156361	0.00579937
0.151686	0.00746992		0.15754	0.00581484
0.152823	0.00749433		0.15872	0.00583034
0.153959	0.00751881		0.159899	0.00584587
0.155096	0.00754334		0.161079	0.00586144
0.156232	0.00756793		0.162259	0.00587705
0.157369	0.00759259		0.163438	0.0058927
0.158505	0.0076173		0.164618	0.00590838
0.159642	0.00764207		0.165798	0.00592409
0.160778	0.00766691		0.166977	0.00593984
0.161915	0.0076918		0.168157	0.00595563
0.163051	0.00771675		0.169336	0.00597145
0.164188	0.00774177		0.170516	0.00598731
0.165324	0.00776684		0.171696	0.00600321
0.166461	0.00779197		0.172875	0.00601914
0.167597	0.00781717		0.174055	0.00603511
0.168734	0.00784242		0.175235	0.00605112
0.16987	0.00786774		0.176414	0.00606716
0.171007	0.00790518		0.177594	0.00608324
0.172144	0.0079307		0.178773	0.00609935
0.17328	0.00795628		0.179953	0.00611551
0.174417	0.00798192		0.181133	0.00613169
0.175553	0.00800762		0.182312	0.00614792
0.17669	0.00803338		0.183492	0.00616418
0.177826	0.0080592		0.184671	0.00618048
0.178963	0.00808509		0.185851	0.00619682
0.180099	0.00811103		0.187031	0.00621319
0.181236	0.00813704		0.18821	0.0062296
0.182372	0.00816311		0.18939	0.00624605
0.183509	0.00818924		0.19057	0.00626254
0.184645	0.00821544		0.191749	0.00627906
0.185782	0.00824169		0.192929	0.00629562
0.186918	0.00826801		0.194108	0.00631222
0.188055	0.00829439		0.195288	0.00632886
0.189191	0.00832083		0.196468	0.00634553
0.190328	0.00834733		0.197647	0.00636224
0.191465	0.00837389		0.198827	0.00637899
0.192601	0.00840052		0.200007	0.00639578
0.193738	0.00842721		0.201186	0.0064126
0.194874	0.00845396		0.202366	0.00642946
0.196011	0.00848077		0.203545	0.00644637
0.197147	0.00850765		0.204725	0.0064633
0.198284	0.00853459		0.205905	0.00648028
0.19942	0.00856159		0.207084	0.0064973
0.200557	0.00858865		0.208264	0.00651435
0.201693	0.00861578		0.209444	0.00653144
0.20283	0.00864297		0.210623	0.00654857
0.203966	0.00867022		0.211803	0.00656574
0.205103	0.00869753		0.212982	0.00658295
0.206239	0.00872491		0.214162	0.0066002
0.207376	0.00875235		0.215342	0.00661748
0.208512	0.00877985		0.216521	0.00663481
0.209649	0.00880741		0.217701	0.00665217
0.210786	0.00883504		0.218881	0.00666957
0.211922	0.00886273		0.22006	0.00668701
0.213059	0.00889049		0.22124	0.00670449
0.214195	0.0089183		0.222419	0.00672201
0.215332	0.00894619		0.223599	0.00673957
0.216468	0.00897413		0.224779	0.00675717
0.217605	0.00900214		0.225958	0.0067748
0.218741	0.00903021		0.227138	0.00679248
0.219878	0.00905834		0.228318	0.0068102
0.221014	0.00908654		0.229497	0.00682795
0.222151	0.0091148		0.230677	0.00684575
0.223287	0.00914312		0.231856	0.00686358
0.224424	0.00917151		0.233036	0.00688146
0.22556	0.00919996		0.234216	0.00689937
0.226697	0.00922848		0.235395	0.00691733
0.227833	0.00925706		0.236575	0.00693532
0.22897	0.0092857		0.237755	0.00695335
0.230107	0.00931441		0.238934	0.00697143
0.231243	0.00934318		0.240114	0.00698954
0.23238	0.00937201		0.241293	0.0070077
0.233516	0.00940091		0.242473	0.00702589
0.234653	0.00942987		0.243653	0.00704413
0.235789	0.00945892		0.244832	0.00706241
0.236926	0.00948802		0.246012	0.00708072
0.238062	0.00951717		0.247191	0.00709908
0.239199	0.00954639		0.248371	0.00711748
0.240335	0.00957567		0.249551	0.00713592
0.241472	0.00960502		0.25073	0.0071544
0.242608	0.00963443		0.25191	0.00717292
0.243745	0.00966391		0.25309	0.00719148
0.244881	0.00969345		0.254269	0.00721008
0.246018	0.00972306		0.255449	0.00722872
0.247154	0.00975272		0.256628	0.00724741
0.248291	0.00978246		0.257808	0.00726613
0.249428	0.00981226		0.258988	0.0072849
0.250564	0.00984212		0.260167	0.00730371
0.251701	0.00987205		0.261347	0.00732256
0.252837	0.00990204		0.262527	0.00734145
0.253974	0.0099321		0.263706	0.00736038
0.25511	0.00996222		0.264886	0.00737936
0.256247	0.00999241		0.266065	0.00739837
0.257383	0.0100227		0.267245	0.00741743
0.25852	0.010053		0.268425	0.00743653
0.259656	0.0100834		0.269604	0.00745567
0.260793	0.0101138		0.270784	0.00747486
0.261929	0.0101443		0.271964	0.00749408
0.263066	0.0101749		0.273143	0.00751335
0.264202	0.0102055		0.274323	0.00753266
0.265339	0.0102362		0.275502	0.00755201
0.266475	0.010267		0.276682	0.00757141
0.267612	0.0102979		0.277862	0.00759085
0.268749	0.0103287		0.279041	0.00761032
0.269885	0.0103597		0.280221	0.00762985
0.271022	0.0103908		0.281401	0.00764941
0.272158	0.0104218		0.28258	0.00766902
0.273295	0.010453		0.28376	0.00768867
0.274431	0.0104842		0.284939	0.00770836
0.275568	0.0105155		0.286119	0.0077281
0.276704	0.0105469		0.287299	0.00774788
0.277841	0.0105783		0.288478	0.0077677
0.278977	0.0106098		0.289658	0.00778757
0.280114	0.0106414		0.290838	0.00780748
0.28125	0.010673		0.292017	0.00782743
0.282387	0.0107047		0.293197	0.00784742
0.283523	0.0107364		0.294376	0.00786746
0.28466	0.0107682		0.295556	0.00788754
0.285796	0.0108001		0.296736	0.00790767
0.286933	0.0108321		0.297915	0.00792784
0.28807	0.0108641		0.299095	0.00794805
0.289206	0.0108962		0.300274	0.00796831
0.290343	0.0109283		0.301454	0.00798861
0.291479	0.0109605		0.302634	0.00800895
0.292616	0.0109928		0.303813	0.00802934
0.293752	0.0110251		0.304993	0.00804978
0.294889	0.0110576		0.306173	0.00807025
0.296025	0.01109		0.307352	0.00809077
0.297162	0.0111226		0.308532	0.00811134
0.298298	0.0111552		0.309711	0.00813195
0.299435	0.0111879		0.310891	0.0081526
0.300571	0.0112206		0.312071	0.0081733
0.301708	0.0112534		0.31325	0.00819405
0.302844	0.0112863		0.31443	0.00821483
0.303981	0.0113192		0.31561	0.00823567
0.305117	0.0113522		0.316789	0.00825654
0.306254	0.0113853		0.317969	0.00827747
0.307391	0.0114184		0.319148	0.00829843
0.308527	0.0114516		0.320328	0.00831945
0.309664	0.0114849		0.321508	0.0083405
0.3108	0.0115182		0.322687	0.00836161
0.311937	0.0115516		0.323867	0.00838275
0.313073	0.0115851		0.325047	0.00840395
0.31421	0.0116186		0.326226	0.00842519
0.315346	0.0116522		0.327406	0.00844647
0.316483	0.0116859		0.328585	0.0084678
0.317619	0.0117196		0.329765	0.00848917
0.318756	0.0117534		0.330945	0.00851059
0.319892	0.0117873		0.332124	0.00853206
0.321029	0.0118212		0.333304	0.00855357
0.322165	0.0118552		0.334484	0.00857513
0.323302	0.0118893		0.335663	0.00859674
0.324438	0.0119234		0.336843	0.00861839
0.325575	0.0119576		0.338022	0.00864008
0.326712	0.0119919		0.339202	0.00866183
0.327848	0.0120262		0.340382	0.00868361
0.328985	0.0120606		0.341561	0.00870545
0.330121	0.012095		0.342741	0.00872733
0.331258	0.0121296		0.343921	0.00874926
0.332394	0.0121642		0.3451	0.00877123
0.333531	0.0121988		0.34628	0.00879325
0.334667	0.0122335		0.347459	0.00881532
0.335804	0.0122683		0.348639	0.00883744
0.33694	0.0123032		0.349819	0.0088596
0.338077	0.0123381		0.350998	0.00888181
0.339213	0.0123731		0.352178	0.00890406
0.34035	0.0124082		0.353357	0.00892637
0.341486	0.0124433		0.354537	0.00894872
0.342623	0.0124785		0.355717	0.00897111
0.343759	0.0125138		0.356896	0.00899356
0.344896	0.0125491		0.358076	0.00901605
0.346033	0.0125845		0.359256	0.00903859
0.347169	0.0126199		0.360435	0.00906117
0.348306	0.0126555		0.361615	0.00908381
0.349442	0.012691		0.362794	0.00910649
0.350579	0.0127267		0.363974	0.00912922
0.351715	0.0127624		0.365154	0.009152
0.352852	0.0127982		0.366333	0.00917482
0.353988	0.0128341		0.367513	0.0091977
0.355125	0.01287		0.368693	0.00922062
0.356261	0.012906		0.369872	0.00924359
0.357398	0.012942		0.371052	0.00926661
0.358534	0.0129782		0.372231	0.00928967
0.359671	0.0130143		0.373411	0.00931279
0.360807	0.0130506		0.374591	0.00933595
0.361944	0.0130869		0.37577	0.00935916
0.36308	0.0131233		0.37695	0.00938242
0.364217	0.0131598		0.37813	0.00940573
0.365354	0.0131963		0.379309	0.00942909
0.36649	0.0132329		0.380489	0.00945249
0.367627	0.0132695		0.381668	0.00947595
0.368763	0.0133063		0.382848	0.00949945
0.3699	0.013343		0.384028	0.00952301
0.371036	0.0133799		0.385207	0.00954661
0.372173	0.0134168		0.386387	0.00957026
0.373309	0.0134538		0.387567	0.00959396
0.374446	0.0134909		0.388746	0.00961771
0.375582	0.013528		0.389926	0.00964151
0.376719	0.0135652		0.391105	0.00966536
0.377855	0.0136024		0.392285	0.00968926
0.378992	0.0136397		0.393465	0.0097132
0.380128	0.0136771		0.394644	0.0097372
0.381265	0.0137146		0.395824	0.00976125
0.382401	0.0137521		0.397004	0.00978535
0.383538	0.0137897		0.398183	0.00980949
0.384675	0.0138273		0.399363	0.00983369
0.385811	0.013865		0.400542	0.00985794
0.386948	0.0139028		0.401722	0.00988224
0.388084	0.0139407		0.402902	0.00990659
0.389221	0.0139786		0.404081	0.00993098
0.390357	0.0140166		0.405261	0.00995543
0.391494	0.0140546		0.40644	0.00997993
0.39263	0.0140927		0.40762	0.0100045
0.393767	0.0141309		0.4088	0.0100291
0.394903	0.0141692		0.409979	0.0100537
0.39604	0.0142075		0.411159	0.0100784
0.397176	0.0142459		0.412339	0.0101032
0.398313	0.0142843		0.413518	0.010128
0.399449	0.0143228		0.414698	0.0101528
0.400586	0.0143614		0.415877	0.0101777
0.401722	0.0144		0.417057	0.0102027
0.402859	0.0144388		0.418237	0.0102277
0.403996	0.0144775		0.419416	0.0102528
0.405132	0.0145164		0.420596	0.0102779
0.406269	0.0145553		0.421776	0.010303
0.407405	0.0145942		0.422955	0.0103283
0.408542	0.0146333		0.424135	0.0103535
0.409678	0.0146724		0.425314	0.0103789
0.410815	0.0147116		0.426494	0.0104042
0.411951	0.0147508		0.427674	0.0104296
0.413088	0.0147901		0.428853	0.0104551
0.414224	0.0148295		0.430033	0.0104806
0.415361	0.0148689		0.431213	0.0105062
0.416497	0.0149084		0.432392	0.0105318
0.417634	0.014948		0.433572	0.0105575
0.41877	0.0149876		0.434751	0.0105833
0.419907	0.0150273		0.435931	0.010609
0.421043	0.0150671		0.437111	0.0106349
0.42218	0.0151069		0.43829	0.0106608
0.423317	0.0151468		0.43947	0.0106867
0.424453	0.0151868		0.44065	0.0107127
0.42559	0.0152268		0.441829	0.0107388
0.426726	0.0152669		0.443009	0.0107649
0.427863	0.015307		0.444188	0.010791
0.428999	0.0153472		0.445368	0.0108172
0.430136	0.0153875		0.446548	0.0108435
0.431272	0.0154279		0.447727	0.0108698
0.432409	0.0154683		0.448907	0.0108962
0.433545	0.0155088		0.450087	0.0109226
0.434682	0.0155493		0.451266	0.0109491
0.435818	0.01559		0.452446	0.0109756
0.436955	0.0156306		0.453625	0.0110022
0.438091	0.0156714		0.454805	0.0110288
0.439228	0.0157122		0.455985	0.0110555
0.440364	0.0157531		0.457164	0.0110822
0.441501	0.015794		0.458344	0.011109
0.442638	0.015835		0.459523	0.0111359
0.443774	0.0158761		0.460703	0.0111628
0.444911	0.0159172		0.461883	0.0111898
0.446047	0.0159584		0.463062	0.0112168
0.447184	0.0159997		0.464242	0.0112438
0.44832	0.016041		0.465422	0.011271
0.449457	0.0160824		0.466601	0.0112981
0.450593	0.0161239		0.467781	0.0113254
0.45173	0.0161654		0.46896	0.0113526
0.452866	0.016207		0.47014	0.01138
0.454003	0.0162486		0.47132	0.0114074
0.455139	0.0162903		0.472499	0.0114348
0.456276	0.0163321		0.473679	0.0114623
0.457412	0.016374		0.474859	0.0114899
0.458549	0.0164159		0.476038	0.0115175
0.459685	0.0164578		0.477218	0.0115452
0.460822	0.0164999		0.478397	0.0115729
0.461959	0.016542		0.479577	0.0116007
0.463095	0.0165842		0.480757	0.0116285
0.464232	0.0166264		0.481936	0.0116564
0.465368	0.0166687		0.483116	0.0116843
0.466505	0.0167111		0.484296	0.0117123
0.467641	0.0167535		0.485475	0.0117404
0.468778	0.016796		0.486655	0.0117685
0.469914	0.0168385		0.487834	0.0117967
0.471051	0.0168811		0.489014	0.0118249
0.472187	0.0169238		0.490194	0.0118532
0.473324	0.0169665		0.491373	0.0118815
0.47446	0.0170093		0.492553	0.0119099
0.475597	0.0170522		0.493733	0.0119384
0.476733	0.0170951		0.494912	0.0119669
0.47787	0.0171382		0.496092	0.0119954
0.479006	0.0171812		0.497271	0.0120241
0.480143	0.0172243		0.498451	0.0120527
0.48128	0.0172675		0.499631	0.0120815
0.482416	0.0173108		0.50081	0.0121103
0.483553	0.0173541		0.50199	0.0121391
0.484689	0.0173974		0.50317	0.012168
0.485826	0.0174409		0.504349	0.012197
0.486962	0.0174844		0.505529	0.012226
0.488099	0.017528		0.506708	0.012255
0.489235	0.0175716		0.507888	0.0122842
0.490372	0.0176153		0.509068	0.0123134
0.491508	0.017659		0.510247	0.0123426
0.492645	0.0177028		0.511427	0.0123719
0.493781	0.0177467		0.512607	0.0124013
0.494918	0.0177907		0.513786	0.0124307
0.496054	0.0178347		0.514966	0.0124602
0.497191	0.0178787		0.516145	0.0124897
0.498327	0.0179229		0.517325	0.0125193
0.499464	0.017967		0.518505	0.0125489
0.500601	0.0180113		0.519684	0.0125787
0.501737	0.0180556		0.520864	0.0126084
0.502874	0.0181		0.522043	0.0126382
0.50401	0.0181444		0.523223	0.0126681
0.505147	0.0181889		0.524403	0.0126981
0.506283	0.0182335		0.525582	0.012728
0.50742	0.0182781		0.526762	0.0127581
0.508556	0.0183228		0.527942	0.0127882
0.509693	0.0183676		0.529121	0.0128184
0.510829	0.0184124		0.530301	0.0128486
0.511966	0.0184572		0.53148	0.0128789
0.513102	0.0185022		0.53266	0.0129093
0.514239	0.0185472		0.53384	0.0129397
0.515375	0.0185922		0.535019	0.0129701
0.516512	0.0186373		0.536199	0.0130007
0.517648	0.0186825		0.537379	0.0130313
0.518785	0.0187278		0.538558	0.0130619
0.519922	0.018773		0.539738	0.0130926
0.521058	0.0188184		0.540917	0.0131234
0.522195	0.0188638		0.542097	0.0131542
0.523331	0.0189093		0.543277	0.0131851
0.524468	0.0189548		0.544456	0.013216
0.525604	0.0190004		0.545636	0.013247
0.526741	0.0190461		0.546816	0.0132781
0.527877	0.0190918		0.547995	0.0133092
0.529014	0.0191376		0.549175	0.0133404
0.53015	0.0191835		0.550354	0.0133716
0.531287	0.0192294		0.551534	0.0134029
0.532423	0.0192753		0.552714	0.0134343
0.53356	0.0193214		0.553893	0.0134657
0.534696	0.0193674		0.555073	0.0134972
0.535833	0.0194136		0.556253	0.0135287
0.536969	0.0194598		0.557432	0.0135603
0.538106	0.0195061		0.558612	0.013592
0.539243	0.0195524		0.559791	0.0136237
0.540379	0.0195988		0.560971	0.0136555
0.541516	0.0196452		0.562151	0.0136874
0.542652	0.0196917		0.56333	0.0137193
0.543789	0.0197382		0.56451	0.0137512
0.544925	0.0197849		0.56569	0.0137833
0.546062	0.0198315		0.566869	0.0138154
0.547198	0.0198783		0.568049	0.0138475
0.548335	0.0199251		0.569228	0.0138797
0.549471	0.0199719		0.570408	0.013912
0.550608	0.0200188		0.571588	0.0139443
0.551744	0.0200658		0.572767	0.0139767
0.552881	0.0201128		0.573947	0.0140092
0.554017	0.0201599		0.575126	0.0140417
0.555154	0.0202071		0.576306	0.0140743
0.556291	0.0202543		0.577486	0.014107
0.557427	0.0203015		0.578665	0.0141397
0.558564	0.0203489		0.579845	0.0141724
0.5597	0.0203962		0.581025	0.0142053
0.560837	0.0204437		0.582204	0.0142381
0.561973	0.0204912		0.583384	0.0142711
0.56311	0.0205387		0.584563	0.0143041
0.564246	0.0205863		0.585743	0.0143372
0.565383	0.020634		0.586923	0.0143703
0.566519	0.0206817		0.588102	0.0144035
0.567656	0.0207295		0.589282	0.0144368
0.568792	0.0207773		0.590462	0.0144701
0.569929	0.0208252		0.591641	0.0145035
0.571065	0.0208732		0.592821	0.014537
0.572202	0.0209212		0.594	0.0145705
0.573338	0.0209692		0.59518	0.0146041
0.574475	0.0210174		0.59636	0.0146377
0.575612	0.0210655		0.597539	0.0146715
0.576748	0.0211138		0.598719	0.0147052
0.577885	0.0211621		0.599899	0.0147391
0.579021	0.0212104		0.601078	0.014773
0.580158	0.0212588		0.602258	0.0148069
0.581294	0.0213072		0.603437	0.014841
0.582431	0.0213558		0.604617	0.014875
0.583567	0.0214043		0.605797	0.0149092
0.584704	0.0214529		0.606976	0.0149434
0.58584	0.0215016		0.608156	0.0149777
0.586977	0.0215504		0.609336	0.015012
0.588113	0.0215992		0.610515	0.0150464
0.58925	0.021648		0.611695	0.0150809
0.590386	0.0216969		0.612874	0.0151155
0.591523	0.0217459		0.614054	0.0151501
0.592659	0.0217949		0.615234	0.0151847
0.593796	0.0218439		0.616413	0.0152195
0.594933	0.021893		0.617593	0.0152543
0.596069	0.0219422		0.618773	0.0152891
0.597206	0.0219914		0.619952	0.0153241
0.598342	0.0220407		0.621132	0.015359
0.599479	0.02209		0.622311	0.0153941
0.600615	0.0221394		0.623491	0.0154292
0.601752	0.0221889		0.624671	0.0154644
0.602888	0.0222384		0.62585	0.0154997
0.604025	0.0222879		0.62703	0.015535
0.605161	0.0223375		0.628209	0.0155704
0.606298	0.0223872		0.629389	0.0156058
0.607434	0.0224369		0.630569	0.0156413
0.608571	0.0224866		0.631748	0.0156769
0.609707	0.0225364		0.632928	0.0157125
0.610844	0.0225863		0.634108	0.0157482
0.61198	0.0226362		0.635287	0.015784
0.613117	0.0226862		0.636467	0.0158199
0.614254	0.0227362		0.637646	0.0158558
0.61539	0.0227863		0.638826	0.0158917
0.616527	0.0228364		0.640006	0.0159278
0.617663	0.0228866		0.641185	0.0159639
0.6188	0.0229369		0.642365	0.0160001
0.619936	0.0229871		0.643545	0.0160363
0.621073	0.0230375		0.644724	0.0160726
0.622209	0.0230879		0.645904	0.016109
0.623346	0.0231383		0.647083	0.0161454
0.624482	0.0231888		0.648263	0.0161819
0.625619	0.0232393		0.649443	0.0162185
0.626755	0.0232899		0.650622	0.0162551
0.627892	0.0233406		0.651802	0.0162918
0.629028	0.0233913		0.652982	0.0163286
0.630165	0.023442		0.654161	0.0163654
0.631301	0.0234928		0.655341	0.0164023
0.632438	0.0235436		0.65652	0.0164393
0.633575	0.0235945		0.6577	0.0164764
0.634711	0.0236455		0.65888	0.0165135
0.635848	0.0236965		0.660059	0.0165506
0.636984	0.0237475		0.661239	0.0165879
0.638121	0.0237986		0.662419	0.0166252
0.639257	0.0238497		0.663598	0.0166626
0.640394	0.0239009		0.664778	0.0167
0.64153	0.0239522		0.665957	0.0167375
0.642667	0.0240035		0.667137	0.0167751
0.643803	0.0240548		0.668317	0.0168128
0.64494	0.0241062		0.669496	0.0168505
0.646076	0.0241576		0.670676	0.0168883
0.647213	0.0242091		0.671856	0.0169261
0.648349	0.0242607		0.673035	0.016964
0.649486	0.0243122		0.674215	0.017002
0.650622	0.0243639		0.675394	0.0170401
0.651759	0.0244156		0.676574	0.0170782
0.652896	0.0244673		0.677754	0.0171164
0.654032	0.0245191		0.678933	0.0171547
0.655169	0.0245709		0.680113	0.017193
0.656305	0.0246227		0.681293	0.0172314
0.657442	0.0246746		0.682472	0.0172699
0.658578	0.0247266		0.683652	0.0173084
0.659715	0.0247786		0.684831	0.017347
0.660851	0.0248307		0.686011	0.0173857
0.661988	0.0248828		0.687191	0.0174245
0.663124	0.0249349		0.68837	0.0174633
0.664261	0.0249871		0.68955	0.0175022
0.665397	0.0250394		0.690729	0.0175411
0.666534	0.0250917		0.691909	0.0175802
0.66767	0.025144		0.693089	0.0176193
0.668807	0.0251964		0.694268	0.0176584
0.669943	0.0252488		0.695448	0.0176977
0.67108	0.0253013		0.696628	0.017737
0.672217	0.0253538		0.697807	0.0177763
0.673353	0.0254063		0.698987	0.0178158
0.67449	0.0254589		0.700166	0.0178553
0.675626	0.0255116		0.701346	0.0178949
0.676763	0.0255643		0.702526	0.0179346
0.677899	0.025617		0.703705	0.0179743
0.679036	0.0256698		0.704885	0.0180141
0.680172	0.0257226		0.706065	0.0180539
0.681309	0.0257755		0.707244	0.0180939
0.682445	0.0258284		0.708424	0.0181339
0.683582	0.0258814		0.709603	0.018174
0.684718	0.0259344		0.710783	0.0182141
0.685855	0.0259874		0.711963	0.0182544
0.686991	0.0260405		0.713142	0.0182946
0.688128	0.0260936		0.714322	0.018335
0.689264	0.0261468		0.715502	0.0183755
0.690401	0.0262		0.716681	0.018416
0.691538	0.0262533		0.717861	0.0184565
0.692674	0.0263066		0.71904	0.0184972
0.693811	0.0263599		0.72022	0.0185379
0.694947	0.0264133		0.7214	0.0185787
0.696084	0.0264668		0.722579	0.0186196
0.69722	0.0265202		0.723759	0.0186605
0.698357	0.0265737		0.724939	0.0187015
0.699493	0.0266273		0.726118	0.0187426
0.70063	0.0266809		0.727298	0.0187837
0.701766	0.0267345		0.728477	0.018825
0.702903	0.0267882		0.729657	0.0188663
0.704039	0.0268419		0.730837	0.0189076
0.705176	0.0268957		0.732016	0.0189491
0.706312	0.0269495		0.733196	0.0189906
0.707449	0.0270033		0.734376	0.0190322
0.708585	0.0270572		0.735555	0.0190738
0.709722	0.0271111		0.736735	0.0191155
0.710859	0.027165		0.737914	0.0191574
0.711995	0.0272191		0.739094	0.0191992
0.713132	0.0272731		0.740274	0.0192412
0.714268	0.0273272		0.741453	0.0192832
0.715405	0.0273813		0.742633	0.0193253
0.716541	0.0274354		0.743812	0.0193675
0.717678	0.0274896		0.744992	0.0194097
0.718814	0.0275439		0.746172	0.019452
0.719951	0.0275981		0.747351	0.0194944
0.721087	0.0276524		0.748531	0.0195369
0.722224	0.0277068		0.749711	0.0195794
0.72336	0.0277612		0.75089	0.019622
0.724497	0.0278156		0.75207	0.0196647
0.725633	0.02787		0.753249	0.0197074
0.72677	0.0279245		0.754429	0.0197503
0.727906	0.0279791		0.755609	0.0197932
0.729043	0.0280336		0.756788	0.0198362
0.73018	0.0280882		0.757968	0.0198792
0.731316	0.0281429		0.759148	0.0199223
0.732453	0.0281976		0.760327	0.0199655
0.733589	0.0282523		0.761507	0.0200088
0.734726	0.028307		0.762686	0.0200521
0.735862	0.0283618		0.763866	0.0200956
0.736999	0.0284166		0.765046	0.0201391
0.738135	0.0284715		0.766225	0.0201826
0.739272	0.0285264		0.767405	0.0202263
0.740408	0.0285813		0.768585	0.02027
0.741545	0.0286363		0.769764	0.0203138
0.742681	0.0286913		0.770944	0.0203577
0.743818	0.0287463		0.772123	0.0204016
0.744954	0.0288014		0.773303	0.0204456
0.746091	0.0288565		0.774483	0.0204897
0.747227	0.0289116		0.775662	0.0205339
0.748364	0.0289668		0.776842	0.0205781
0.749501	0.029022		0.778022	0.0206225
0.750637	0.0290772		0.779201	0.0206668
0.751774	0.0291325		0.780381	0.0207113
0.75291	0.0291878		0.78156	0.0207559
0.754047	0.0292431		0.78274	0.0208005
0.755183	0.0292985		0.78392	0.0208452
0.75632	0.0293539		0.785099	0.02089
0.757456	0.0294093		0.786279	0.0209348
0.758593	0.0294648		0.787459	0.0209797
0.759729	0.0295203		0.788638	0.0210247
0.760866	0.0295758		0.789818	0.0210698
0.762002	0.0296314		0.790997	0.021115
0.763139	0.029687		0.792177	0.0211602
0.764275	0.0297426		0.793357	0.0212055
0.765412	0.0297983		0.794536	0.0212509
0.766548	0.0298539		0.795716	0.0212963
0.767685	0.0299097		0.796895	0.0213418
0.768822	0.0299654		0.798075	0.0213875
0.769958	0.0300212		0.799255	0.0214332
0.771095	0.030077		0.800434	0.0214789
0.772231	0.0301328		0.801614	0.0215247
0.773368	0.0301887		0.802794	0.0215707
0.774504	0.0302446		0.803973	0.0216167
0.775641	0.0303005		0.805153	0.0216627
0.776777	0.0303565		0.806332	0.0217089
0.777914	0.0304125		0.807512	0.0217551
0.77905	0.0304685		0.808692	0.0218014
0.780187	0.0305245		0.809871	0.0218478
0.781323	0.0305806		0.811051	0.0218943
0.78246	0.0306367		0.812231	0.0219408
0.783596	0.0306928		0.81341	0.0219874
0.784733	0.030749		0.81459	0.0220341
0.785869	0.0308051		0.815769	0.0220809
0.787006	0.0308613		0.816949	0.0221277
0.788143	0.0309176		0.818129	0.0221746
0.789279	0.0309739		0.819308	0.0222216
0.790416	0.0310301		0.820488	0.0222687
0.791552	0.0310865		0.821668	0.0223159
0.792689	0.0311428		0.822847	0.0223631
0.793825	0.0311992		0.824027	0.0224104
0.794962	0.0312556		0.825206	0.0224578
0.796098	0.031312		0.826386	0.0225053
0.797235	0.0313684		0.827566	0.0225528
0.798371	0.0314249		0.828745	0.0226005
0.799508	0.0314814		0.829925	0.0226481
0.800644	0.0315379		0.831105	0.0226959
0.801781	0.0315945		0.832284	0.0227438
0.802917	0.031651		0.833464	0.0227917
0.804054	0.0317076		0.834643	0.0228398
0.80519	0.0317643		0.835823	0.0228879
0.806327	0.0318209		0.837003	0.022936
0.807464	0.0318776		0.838182	0.0229843
0.8086	0.0319342		0.839362	0.0230326
0.809737	0.031991		0.840542	0.023081
0.810873	0.0320477		0.841721	0.0231295
0.81201	0.0321045		0.842901	0.0231781
0.813146	0.0321613		0.84408	0.0232268
0.814283	0.0322181		0.84526	0.0232755
0.815419	0.0322749		0.84644	0.0233243
0.816556	0.0323317		0.847619	0.0233732
0.817692	0.0323886		0.848799	0.0234222
0.818829	0.0324455		0.849978	0.0234712
0.819965	0.0325024		0.851158	0.0235204
0.821102	0.0325594		0.852338	0.0235696
0.822238	0.0326163		0.853517	0.0236189
0.823375	0.0326733		0.854697	0.0236682
0.824511	0.0327303		0.855877	0.0237177
0.825648	0.0327873		0.857056	0.0237672
0.826785	0.0328444		0.858236	0.0238168
0.827921	0.0329014		0.859415	0.0238665
0.829058	0.0329585		0.860595	0.0239163
0.830194	0.0330156		0.861775	0.0239661
0.831331	0.0330727		0.862954	0.0240161
0.832467	0.0331299		0.864134	0.0240661
0.833604	0.033187		0.865314	0.0241162
0.83474	0.0332442		0.866493	0.0241664
0.835877	0.0333014		0.867673	0.0242166
0.837013	0.0333586		0.868852	0.024267
0.83815	0.0334159		0.870032	0.0243174
0.839286	0.0334731		0.871212	0.0243679
0.840423	0.0335304		0.872391	0.0244185
0.841559	0.0335877		0.873571	0.0244691
0.842696	0.033645		0.874751	0.0245199
0.843832	0.0337023		0.87593	0.0245707
0.844969	0.0337596		0.87711	0.0246216
0.846106	0.033817		0.878289	0.0246726
0.847242	0.0338744		0.879469	0.0247237
0.848379	0.0339317		0.880649	0.0247748
0.849515	0.0339892		0.881828	0.024826
0.850652	0.0340466		0.883008	0.0248773
0.851788	0.034104		0.884188	0.0249287
0.852925	0.0341615		0.885367	0.0249802
0.854061	0.0342189		0.886547	0.0250318
0.855198	0.0342764		0.887726	0.0250834
0.856334	0.0343339		0.888906	0.0251351
0.857471	0.0343914		0.890086	0.025187
0.858607	0.034449		0.891265	0.0252389
0.859744	0.0345065		0.892445	0.0252908
0.86088	0.0345641		0.893625	0.0253429
0.862017	0.0346216		0.894804	0.025395
0.863153	0.0346792		0.895984	0.0254472
0.86429	0.0347368		0.897163	0.0254995
0.865427	0.0347944		0.898343	0.0255519
0.866563	0.034852		0.899523	0.0256044
0.8677	0.0349097		0.900702	0.0256569
0.868836	0.0349673		0.901882	0.0257096
0.869973	0.035025		0.903062	0.0257623
0.871109	0.0350827		0.904241	0.0258151
0.872246	0.0351404		0.905421	0.0258679
0.873382	0.035198		0.9066	0.0259209
0.874519	0.0352558		0.90778	0.0259739
0.875655	0.0353135		0.90896	0.0260271
0.876792	0.0353712		0.910139	0.0260803
0.877928	0.0354289		0.911319	0.0261336
0.879065	0.0354867		0.912498	0.026187
0.880201	0.0355445		0.913678	0.0262404
0.881338	0.0356022		0.914858	0.026294
0.882474	0.03566		0.916037	0.0263476
0.883611	0.0357178		0.917217	0.0264013
0.884748	0.0357756		0.918397	0.0264551
0.885884	0.0358334		0.919576	0.026509
0.887021	0.0358912		0.920756	0.026563
0.888157	0.0359491		0.921935	0.026617
0.889294	0.0360069		0.923115	0.0266712
0.89043	0.0360648		0.924295	0.0267254
0.891567	0.0361226		0.925474	0.0267797
0.892703	0.0361805		0.926654	0.0268341
0.89384	0.0362384		0.927834	0.0268885
0.894976	0.0362962		0.929013	0.0269431
0.896113	0.0363541		0.930193	0.0269977
0.897249	0.036412		0.931372	0.0270524
0.898386	0.0364699		0.932552	0.0271073
0.899522	0.0365278		0.933732	0.0271621
0.900659	0.0365858		0.934911	0.0272171
0.901795	0.0366437		0.936091	0.0272722
0.902932	0.0367016		0.937271	0.0273273
0.904069	0.0367595		0.93845	0.0273826
0.905205	0.0368175		0.93963	0.0274379
0.906342	0.0368754		0.940809	0.0274933
0.907478	0.0369334		0.941989	0.0275488
0.908615	0.0369913		0.943169	0.0276043
0.909751	0.0370493		0.944348	0.02766
0.910888	0.0371073		0.945528	0.0277158
0.912024	0.0371652		0.946708	0.0277716
0.913161	0.0372232		0.947887	0.0278275
0.914297	0.0372812		0.949067	0.0278835
0.915434	0.0373392		0.950246	0.0279396
0.91657	0.0373972		0.951426	0.0279957
0.917707	0.0374551		0.952606	0.028052
0.918843	0.0375131		0.953785	0.0281083
0.91998	0.0375711		0.954965	0.0281648
0.921117	0.0376291		0.956145	0.0282213
0.922253	0.0376871		0.957324	0.0282779
0.92339	0.0377451		0.958504	0.0283346
0.924526	0.0378032		0.959683	0.0283913
0.925663	0.0378612		0.960863	0.0284482
0.926799	0.0379192		0.962043	0.0285051
0.927936	0.0379772		0.963222	0.0285622
0.929072	0.0380352		0.964402	0.0286193
0.930209	0.0380932		0.965581	0.0286765
0.931345	0.0381512		0.966761	0.0287338
0.932482	0.0382092		0.967941	0.0287911
0.933618	0.0382673		0.96912	0.0288486
0.934755	0.0383253		0.9703	0.0289061
0.935891	0.0383833		0.97148	0.0289638
0.937028	0.0384413		0.972659	0.0290215
0.938164	0.0384993		0.973839	0.0290793
0.939301	0.0385573		0.975018	0.0291372
0.940438	0.0386153		0.976198	0.0291952
0.941574	0.0386734		0.977378	0.0292533
0.942711	0.0387314		0.978557	0.0293114
0.943847	0.0387894		0.979737	0.0293697
0.944984	0.0388474		0.980917	0.029428
0.94612	0.0389054		0.982096	0.0294864
0.947257	0.0389634		0.983276	0.0295449
0.948393	0.0390214		0.984455	0.0296035
0.94953	0.0390794		0.985635	0.0296622
0.950666	0.0391374		0.986815	0.0297209
0.951803	0.0391954		0.987994	0.0297798
0.952939	0.0392534		0.989174	0.0298387
0.954076	0.0393114		0.990354	0.0298978
0.955212	0.0393693		0.991533	0.0299569
0.956349	0.0394273		0.992713	0.0300161
0.957485	0.0394853		0.993892	0.0300754
0.958622	0.0395433		0.995072	0.0301347
0.959758	0.0396012		0.996252	0.0301942
0.960895	0.0396592		0.997431	0.0302538
0.962032	0.0397172		0.998611	0.0303134
0.963168	0.0397751		0.999791	0.0303731
0.964305	0.0398331		1.00097	0.030433
0.965441	0.039891		1.00215	0.0304929
0.966578	0.0399489		1.00333	0.0305529
0.967714	0.0400069		1.00451	0.0306129
0.968851	0.0400648		1.00569	0.0306731
0.969987	0.0401227		1.00687	0.0307334
0.971124	0.0401806		1.00805	0.0307937
0.97226	0.0402385		1.00923	0.0308542
0.973397	0.0402964		1.01041	0.0309147
0.974533	0.0403543		1.01159	0.0309753
0.97567	0.0404122		1.01277	0.031036
0.976806	0.0404701		1.01395	0.0310968
0.977943	0.0405279		1.01513	0.0311577
0.979079	0.0405858		1.01631	0.0312186
0.980216	0.0406437		1.01748	0.0312797
0.981353	0.0407015		1.01866	0.0313409
0.982489	0.0407593		1.01984	0.0314021
0.983626	0.0408172		1.02102	0.0314634
0.984762	0.040875		1.0222	0.0315248
0.985899	0.0409328		1.02338	0.0315863
0.987035	0.0409906		1.02456	0.0316479
0.988172	0.0410484		1.02574	0.0317096
0.989308	0.0411061		1.02692	0.0317714
0.990445	0.0411639		1.0281	0.0318332
0.991581	0.0412217		1.02928	0.0318952
0.992718	0.0412794		1.03046	0.0319572
0.993854	0.0413372		1.03164	0.0320194
0.994991	0.0413949		1.03282	0.0320816
0.996127	0.0414526		1.034	0.0321439
0.997264	0.0415103		1.03518	0.0322063
0.998401	0.041568		1.03636	0.0322688
0.999537	0.0416257		1.03754	0.0323313
1.00067	0.0416833		1.03872	0.032394
1.00181	0.041741		1.0399	0.0324568
1.00295	0.0417986		1.04108	0.0325196
1.00408	0.0418563		1.04226	0.0325825
1.00522	0.0419139		1.04344	0.0326456
1.00636	0.0419715		1.04462	0.0327087
1.00749	0.0420291		1.0458	0.0327719
1.00863	0.0420867		1.04698	0.0328352
1.00977	0.0421442		1.04816	0.0328986
1.0109	0.0422018		1.04933	0.032962
1.01204	0.0422593		1.05051	0.0330256
1.01318	0.0423168		1.05169	0.0330893
1.01431	0.0423743		1.05287	0.033153
1.01545	0.0424318		1.05405	0.0332169
1.01658	0.0424893		1.05523	0.0332808
1.01772	0.0425468		1.05641	0.0333448
1.01886	0.0426042		1.05759	0.0334089
1.01999	0.0426617		1.05877	0.0334731
1.02113	0.0427191		1.05995	0.0335374
1.02227	0.0427765		1.06113	0.0336018
1.0234	0.0428339		1.06231	0.0336663
1.02454	0.0428912		1.06349	0.0337308
1.02568	0.0429486		1.06467	0.0337955
1.02681	0.0430059		1.06585	0.0338603
1.02795	0.0430632		1.06703	0.0339251
1.02909	0.0431206		1.06821	0.03399
1.03022	0.0431778		1.06939	0.034055
1.03136	0.0432351		1.07057	0.0341202
1.0325	0.0432924		1.07175	0.0341854
1.03363	0.0433496		1.07293	0.0342507
1.03477	0.0434068		1.07411	0.034316
1.03591	0.043464		1.07529	0.0343815
1.03704	0.0435212		1.07647	0.0344471
1.03818	0.0435784		1.07765	0.0345127
1.03932	0.0436355		1.07883	0.0345785
1.04045	0.0436926		1.08	0.0346443
1.04159	0.0437497		1.08118	0.0347103
1.04273	0.0438068		1.08236	0.0347763
1.04386	0.0438639		1.08354	0.0348424
1.045	0.0439209		1.08472	0.0349086
1.04613	0.0439779		1.0859	0.0349749
1.04727	0.0440349		1.08708	0.0350413
1.04841	0.0440919		1.08826	0.0351078
1.04954	0.0441489		1.08944	0.0351744
1.05068	0.0442058		1.09062	0.0352411
1.05182	0.0442628		1.0918	0.0353078
1.05295	0.0443197		1.09298	0.0353747
1.05409	0.0443766		1.09416	0.0354416
1.05523	0.0444334		1.09534	0.0355087
1.05636	0.0444903		1.09652	0.0355758
1.0575	0.0445471		1.0977	0.035643
1.05864	0.0446039		1.09888	0.0357103
1.05977	0.0446606		1.10006	0.0357777
1.06091	0.0447174		1.10124	0.0358452
1.06205	0.0447741		1.10242	0.0359128
1.06318	0.0448308		1.1036	0.0359805
1.06432	0.0448875		1.10478	0.0360483
1.06546	0.0449442		1.10596	0.0361161
1.06659	0.0450008		1.10714	0.0361841
1.06773	0.0450574		1.10832	0.0362521
1.06887	0.045114		1.1095	0.0363203
1.07	0.0451706		1.11068	0.0363885
1.07114	0.0452271		1.11185	0.0364569
1.07227	0.0452836		1.11303	0.0365253
1.07341	0.0453401		1.11421	0.0365938
1.07455	0.0453966		1.11539	0.0366624
1.07568	0.045453		1.11657	0.0367311
1.07682	0.0455094		1.11775	0.0367999
1.07796	0.0455658		1.11893	0.0368688
1.07909	0.0456222		1.12011	0.0369378
1.08023	0.0456786		1.12129	0.0370069
1.08137	0.0457349		1.12247	0.037076
1.0825	0.0457912		1.12365	0.0371453
1.08364	0.0458474		1.12483	0.0372147
1.08478	0.0459037		1.12601	0.0372841
1.08591	0.0459599		1.12719	0.0373536
1.08705	0.0460161		1.12837	0.0374233
1.08819	0.0460722		1.12955	0.037493
1.08932	0.0461284		1.13073	0.0375628
1.09046	0.0461845		1.13191	0.0376327
1.0916	0.0462406		1.13309	0.0377028
1.09273	0.0462966		1.13427	0.0377728
1.09387	0.0463527		1.13545	0.037843
1.09501	0.0464086		1.13663	0.0379133
1.09614	0.0464646		1.13781	0.0379837
1.09728	0.0465206		1.13899	0.0380542
1.09842	0.0465765		1.14017	0.0381248
1.09955	0.0466324		1.14135	0.0381954
1.10069	0.0466882		1.14252	0.0382662
1.10182	0.046744		1.1437	0.038337
1.10296	0.0467998		1.14488	0.038408
1.1041	0.0468556		1.14606	0.038479
1.10523	0.0469114		1.14724	0.0385501
1.10637	0.0469671		1.14842	0.0386214
1.10751	0.0470228		1.1496	0.0386927
1.10864	0.0470784		1.15078	0.0387641
1.10978	0.047134		1.15196	0.0388356
1.11092	0.0471896		1.15314	0.0389072
1.11205	0.0472452		1.15432	0.0389789
1.11319	0.0473007		1.1555	0.0390507
1.11433	0.0473562		1.15668	0.0391226
1.11546	0.0474117		1.15786	0.0391946
1.1166	0.0474671		1.15904	0.0392666
1.11774	0.0475225		1.16022	0.0393388
1.11887	0.0475779		1.1614	0.0394111
1.12001	0.0476333		1.16258	0.0394834
1.12115	0.0476886		1.16376	0.0395559
1.12228	0.0477439		1.16494	0.0396284
1.12342	0.0477991		1.16612	0.0397011
1.12456	0.0478544		1.1673	0.0397738
1.12569	0.0479096		1.16848	0.0398466
1.12683	0.0479647		1.16966	0.0399195
1.12796	0.0480198		1.17084	0.0399926
1.1291	0.0480749		1.17202	0.0400657
1.13024	0.04813		1.1732	0.0401389
1.13137	0.048185		1.17437	0.0402122
1.13251	0.04824		1.17555	0.0402856
1.13365	0.048295		1.17673	0.0403591
1.13478	0.0483499		1.17791	0.0404327
1.13592	0.0484048		1.17909	0.0405063
1.13706	0.0484596		1.18027	0.0405801
1.13819	0.0485145		1.18145	0.040654
1.13933	0.0485693		1.18263	0.0407279
1.14047	0.048624		1.18381	0.040802
1.1416	0.0486788		1.18499	0.0408761
1.14274	0.0487335		1.18617	0.0409504
1.14388	0.0487881		1.18735	0.0410247
1.14501	0.0488427		1.18853	0.0410992
1.14615	0.0488973		1.18971	0.0411737
1.14729	0.0489519		1.19089	0.0412484
1.14842	0.0490064		1.19207	0.0413231
1.14956	0.0490609		1.19325	0.0413979
1.1507	0.0491153		1.19443	0.0414728
1.15183	0.0491697		1.19561	0.0415478
1.15297	0.0492241		1.19679	0.0416229
1.15411	0.0492785		1.19797	0.0416981
1.15524	0.0493328		1.19915	0.0417734
1.15638	0.049387		1.20033	0.0418488
1.15751	0.0494413		1.20151	0.0419243
1.15865	0.0494955		1.20269	0.0419999
1.15979	0.0495496		1.20387	0.0420756
1.16092	0.0496038		1.20504	0.0421513
1.16206	0.0496579		1.20622	0.0422272
1.1632	0.0497119		1.2074	0.0423031
1.16433	0.0497659		1.20858	0.0423792
1.16547	0.0498199		1.20976	0.0424554
1.16661	0.0498738		1.21094	0.0425316
1.16774	0.0499277		1.21212	0.0426079
1.16888	0.0499816		1.2133	0.0426844
1.17002	0.0500354		1.21448	0.0427609
1.17115	0.0500892		1.21566	0.0428376
1.17229	0.050143		1.21684	0.0429143
1.17343	0.0501967		1.21802	0.0429911
1.17456	0.0502504		1.2192	0.043068
1.1757	0.050304		1.22038	0.043145
1.17684	0.0503576		1.22156	0.0432222
1.17797	0.0504112		1.22274	0.0432994
1.17911	0.0504647		1.22392	0.0433767
1.18025	0.0505182		1.2251	0.0434541
1.18138	0.0505716		1.22628	0.0435315
1.18252	0.050625		1.22746	0.0436091
1.18365	0.0506784		1.22864	0.0436868
1.18479	0.0507317		1.22982	0.0437646
1.18593	0.050785		1.231	0.0438425
1.18706	0.0508383		1.23218	0.0439204
1.1882	0.0508915		1.23336	0.0439985
1.18934	0.0509447		1.23454	0.0440767
1.19047	0.0509978		1.23572	0.0441549
1.19161	0.0510509		1.23689	0.0442333
1.19275	0.051104		1.23807	0.0443117
1.19388	0.051157		1.23925	0.0443903
1.19502	0.0512099		1.24043	0.0444689
1.19616	0.0512629		1.24161	0.0445477
1.19729	0.0513158		1.24279	0.0446265
1.19843	0.0513686		1.24397	0.0447054
1.19957	0.0514214		1.24515	0.0447845
1.2007	0.0514742		1.24633	0.0448636
1.20184	0.0515269		1.24751	0.0449428
1.20298	0.0515796		1.24869	0.0450221
1.20411	0.0516323		1.24987	0.0451015
1.20525	0.0516849		1.25105	0.045181
1.20639	0.0517374		1.25223	0.0452606
1.20752	0.0517935		1.25341	0.0453403
1.20866	0.051846		1.25459	0.0454201
1.2098	0.0518985		1.25577	0.0455
1.21093	0.0519509		1.25695	0.04558
1.21207	0.0520033		1.25813	0.0456601
1.2132	0.0520556		1.25931	0.0457403
1.21434	0.0521079		1.26049	0.0458205
1.21548	0.0521602		1.26167	0.0459009
1.21661	0.0522124		1.26285	0.0459814
1.21775	0.0522646		1.26403	0.0460619
1.21889	0.0523167		1.26521	0.0461426
1.22002	0.0523688		1.26639	0.0462234
1.22116	0.0524209		1.26756	0.0463042
1.2223	0.0524729		1.26874	0.0463852
1.22343	0.0525249		1.26992	0.0464662
1.22457	0.0525768		1.2711	0.0465474
1.22571	0.0526287		1.27228	0.0466286
1.22684	0.0526805		1.27346	0.0467099
1.22798	0.0527323		1.27464	0.0467914
1.22912	0.0527841		1.27582	0.0468729
1.23025	0.0528358		1.277	0.0469545
1.23139	0.0528874		1.27818	0.0470362
1.23253	0.0529391		1.27936	0.0471181
1.23366	0.0529907		1.28054	0.0472
1.2348	0.0530422		1.28172	0.047282
1.23594	0.0530937		1.2829	0.0473641
1.23707	0.0531451		1.28408	0.0474463
1.23821	0.0531965		1.28526	0.0475286
1.23934	0.0532479		1.28644	0.047611
1.24048	0.0532992		1.28762	0.0476935
1.24162	0.0533505		1.2888	0.0477761
1.24275	0.0534017		1.28998	0.0478587
1.24389	0.0534529		1.29116	0.0479415
1.24503	0.0535041		1.29234	0.0480244
1.24616	0.0535552		1.29352	0.0481074
1.2473	0.0536063		1.2947	0.0481905
1.24844	0.0536573		1.29588	0.0482736
1.24957	0.0537082		1.29706	0.0483569
1.25071	0.0537592		1.29824	0.0484402
1.25185	0.05381		1.29941	0.0485237
1.25298	0.0538609		1.30059	0.0486072
1.25412	0.0539117		1.30177	0.0486909
1.25526	0.0539624		1.30295	0.0487747
1.25639	0.0540131		1.30413	0.0488585
1.25753	0.0540638		1.30531	0.0489424
1.25867	0.0541144		1.30649	0.0490265
1.2598	0.054165		1.30767	0.0491106
1.26094	0.0542155		1.30885	0.0491948
1.26208	0.054266		1.31003	0.0492792
1.26321	0.0543164		1.31121	0.0493636
1.26435	0.0543668		1.31239	0.0494481
1.26548	0.0544172		1.31357	0.0495327
1.26662	0.0544675		1.31475	0.0496174
1.26776	0.0545177		1.31593	0.0497022
1.26889	0.0545679		1.31711	0.0497871
1.27003	0.0546181		1.31829	0.0498721
1.27117	0.0546682		1.31947	0.0499572
1.2723	0.0547183		1.32065	0.0500424
1.27344	0.0547683		1.32183	0.0501277
1.27458	0.0548183		1.32301	0.0502131
1.27571	0.0548683		1.32419	0.0502986
1.27685	0.0549182		1.32537	0.0503842
1.27799	0.054968		1.32655	0.0504698
1.27912	0.0550178		1.32773	0.0505556
1.28026	0.0550676		1.32891	0.0506415
1.2814	0.0551173		1.33008	0.0507275
1.28253	0.055167		1.33126	0.0508135
1.28367	0.0552166		1.33244	0.0508997
1.28481	0.0552662		1.33362	0.0509859
1.28594	0.0553157		1.3348	0.0510723
1.28708	0.0553652		1.33598	0.0511587
1.28822	0.0554146		1.33716	0.0512453
1.28935	0.055464		1.33834	0.0513319
1.29049	0.0555134		1.33952	0.0514187
1.29163	0.0555627		1.3407	0.0515055
1.29276	0.0556119		1.34188	0.0515924
1.2939	0.0556611		1.34306	0.0516795
1.29503	0.0557103		1.34424	0.0517666
1.29617	0.0557594		1.34542	0.0518538
1.29731	0.0558085		1.3466	0.0519411
1.29844	0.0558575		1.34778	0.0520285
1.29958	0.0559065		1.34896	0.052116
1.30072	0.0559554		1.35014	0.0522036
1.30185	0.0560043		1.35132	0.0522914
1.30299	0.0560532		1.3525	0.0523791
1.30413	0.056102		1.35368	0.052467
1.30526	0.0561507		1.35486	0.052555
1.3064	0.0561994		1.35604	0.0526431
1.30754	0.0562481		1.35722	0.0527313
1.30867	0.0562967		1.3584	0.0528196
1.30981	0.0563453		1.35958	0.052908
1.31095	0.0563938		1.36075	0.0529964
1.31208	0.0564422		1.36193	0.053085
1.31322	0.0564907		1.36311	0.0531737
1.31436	0.0565391		1.36429	0.0532624
1.31549	0.0565874		1.36547	0.0533513
1.31663	0.0566357		1.36665	0.0534403
1.31777	0.0566839		1.36783	0.0535293
1.3189	0.0567321		1.36901	0.0536184
1.32004	0.0567803		1.37019	0.0537077
1.32117	0.0568284		1.37137	0.053797
1.32231	0.0568764		1.37255	0.0538865
1.32345	0.0569244		1.37373	0.053976
1.32458	0.0569724		1.37491	0.0540656
1.32572	0.0570203		1.37609	0.0541553
1.32686	0.0570682		1.37727	0.0542452
1.32799	0.057116		1.37845	0.0543351
1.32913	0.0571638		1.37963	0.0544251
1.33027	0.0572115		1.38081	0.0545152
1.3314	0.0572592		1.38199	0.0546054
1.33254	0.0573069		1.38317	0.0546957
1.33368	0.0573545		1.38435	0.0547861
1.33481	0.057402		1.38553	0.0548766
1.33595	0.0574495		1.38671	0.0549672
1.33709	0.057497		1.38789	0.0550579
1.33822	0.0575444		1.38907	0.0551487
1.33936	0.0575917		1.39025	0.0552395
1.3405	0.0576391		1.39143	0.0553305
1.34163	0.0576863		1.3926	0.0554216
1.34277	0.0577336		1.39378	0.0555127
1.34391	0.0577807		1.39496	0.055604
1.34504	0.0578279		1.39614	0.0556954
1.34618	0.057875		1.39732	0.0557868
1.34732	0.057922		1.3985	0.0558784
1.34845	0.057969		1.39968	0.05597
1.34959	0.0580159		1.40086	0.0560618
1.35072	0.0580628		1.40204	0.0561536
1.35186	0.0581097		1.40322	0.0562455
1.353	0.0581565		1.4044	0.0563375
1.35413	0.0582033		1.40558	0.0564297
1.35527	0.05825		1.40676	0.0565219
1.35641	0.0582967		1.40794	0.0566142
1.35754	0.0583433		1.40912	0.0567066
1.35868	0.0583899		1.4103	0.0567991
1.35982	0.0584364		1.41148	0.0568917
1.36095	0.0584829		1.41266	0.0569844
1.36209	0.0585294		1.41384	0.0570772
1.36323	0.0585758		1.41502	0.0571701
1.36436	0.0586221		1.4162	0.0572631
1.3655	0.0586684		1.41738	0.0573562
1.36664	0.0587147		1.41856	0.0574493
1.36777	0.0587609		1.41974	0.0575426
1.36891	0.0588071		1.42092	0.0576359
1.37005	0.0588532		1.4221	0.0577294
1.37118	0.0588993		1.42327	0.057823
1.37232	0.0589453		1.42445	0.0579166
1.37346	0.0589913		1.42563	0.0580104
1.37459	0.0590372		1.42681	0.0581042
1.37573	0.0590831		1.42799	0.0581981
1.37686	0.059129		1.42917	0.0582922
1.378	0.0591748		1.43035	0.0583863
1.37914	0.0592206		1.43153	0.0584805
1.38027	0.0592663		1.43271	0.0585748
1.38141	0.059312		1.43389	0.0586692
1.38255	0.0593576		1.43507	0.0587637
1.38368	0.0594032		1.43625	0.0588583
1.38482	0.0594487		1.43743	0.058953
1.38596	0.0594942		1.43861	0.0590478
1.38709	0.0595396		1.43979	0.0591427
1.38823	0.0595851		1.44097	0.0592377
1.38937	0.0596304		1.44215	0.0593328
1.3905	0.0596757		1.44333	0.059428
1.39164	0.059721		1.44451	0.0595232
1.39278	0.0597662		1.44569	0.0596186
1.39391	0.0598114		1.44687	0.059714
1.39505	0.0598566		1.44805	0.0598096
1.39619	0.0599017		1.44923	0.0599052
1.39732	0.0599467		1.45041	0.060001
1.39846	0.0599917		1.45159	0.0600968
1.3996	0.0600367		1.45277	0.0601927
1.40073	0.0600816		1.45395	0.0602887
1.40187	0.0601265		1.45512	0.0603848
1.40301	0.0601713		1.4563	0.0604811
1.40414	0.0602161		1.45748	0.0605774
1.40528	0.0602608		1.45866	0.0606738
1.40641	0.0603055		1.45984	0.0607703
1.40755	0.0603502		1.46102	0.0608669
1.40869	0.0603948		1.4622	0.0609635
1.40982	0.0604394		1.46338	0.0610603
1.41096	0.0604839		1.46456	0.0611572
1.4121	0.0605284		1.46574	0.0612541
1.41323	0.0605728		1.46692	0.0613512
1.41437	0.0606172		1.4681	0.0614483
1.41551	0.0606616		1.46928	0.0615456
1.41664	0.0607059		1.47046	0.0616429
1.41778	0.0607502		1.47164	0.0617404
1.41892	0.0607944		1.47282	0.0618379
1.42005	0.0608386		1.474	0.0619355
1.42119	0.0608827		1.47518	0.0620332
1.42233	0.0609268		1.47636	0.0621311
1.42346	0.0609709		1.47754	0.0622289
1.4246	0.0610149		1.47872	0.0623269
1.42574	0.0610588		1.4799	0.062425
1.42687	0.0611028		1.48108	0.0625232
1.42801	0.0611467		1.48226	0.0626215
1.42915	0.0611905		1.48344	0.0627199
1.43028	0.0612343		1.48462	0.0628183
1.43142	0.0612781		1.48579	0.0629169
1.43255	0.0613218		1.48697	0.0630156
1.43369	0.0613655		1.48815	0.0631143
1.43483	0.0614091		1.48933	0.0632131
1.43596	0.0614527		1.49051	0.0633121
1.4371	0.0614963		1.49169	0.0634111
1.43824	0.0615398		1.49287	0.0635102
1.43937	0.0615833		1.49405	0.0636094
1.44051	0.0616267		1.49523	0.0637087
1.44165	0.0616701		1.49641	0.0638081
1.44278	0.0617135		1.49759	0.0639076
1.44392	0.0617568		1.49877	0.0640072
1.44506	0.0618		1.49995	0.0641069
1.44619	0.0618433		1.50113	0.0642066
1.44733	0.0618865		1.50231	0.0643065
1.44847	0.0619296		1.50349	0.0644064
1.4496	0.0619727		1.50467	0.0645065
1.45074	0.0620158		1.50585	0.0646066
1.45188	0.0620588		1.50703	0.0647068
1.45301	0.0621018		1.50821	0.0648072
1.45415	0.0621448		1.50939	0.0649076
1.45529	0.0621877		1.51057	0.0650081
1.45642	0.0622306		1.51175	0.0651087
1.45756	0.0622734		1.51293	0.0652094
1.45869	0.0623162		1.51411	0.0653102
1.45983	0.062359		1.51529	0.065411
1.46097	0.0624017		1.51647	0.065512
1.4621	0.0624444		1.51764	0.0656131
1.46324	0.062487		1.51882	0.0657142
1.46438	0.0625296		1.52	0.0658155
1.46551	0.0625722		1.52118	0.0659168
1.46665	0.0626147		1.52236	0.0660182
1.46779	0.0626572		1.52354	0.0661198
1.46892	0.0626996		1.52472	0.0662214
1.47006	0.0627421		1.5259	0.0663231
1.4712	0.0627844		1.52708	0.0664249
1.47233	0.0628268		1.52826	0.0665267
1.47347	0.062874		1.52944	0.0666287
1.47461	0.0629163		1.53062	0.0667308
1.47574	0.0629586		1.5318	0.066833
1.47688	0.0630008		1.53298	0.0669352
1.47802	0.063043		1.53416	0.0670376
1.47915	0.0630851		1.53534	0.06714
1.48029	0.0631272		1.53652	0.0672425
1.48143	0.0631693		1.5377	0.0673451
1.48256	0.0632114		1.53888	0.0674478
1.4837	0.0632534		1.54006	0.0675506
1.48484	0.0632954		1.54124	0.0676535
1.48597	0.0633373		1.54242	0.0677565
1.48711	0.0633792		1.5436	0.0678596
1.48824	0.0634211		1.54478	0.0679627
1.48938	0.0634629		1.54596	0.068066
1.49052	0.0635047		1.54714	0.0681693
1.49165	0.0635465		1.54831	0.0682728
1.49279	0.0635882		1.54949	0.0683763
1.49393	0.0636299		1.55067	0.0684799
1.49506	0.0636715		1.55185	0.0685836
1.4962	0.0637132		1.55303	0.0686874
1.49734	0.0637548		1.55421	0.0687913
1.49847	0.0637963		1.55539	0.0688953
1.49961	0.0638379		1.55657	0.0689993
1.50075	0.0638794		1.55775	0.0691035
1.50188	0.0639208		1.55893	0.0692077
1.50302	0.0639622		1.56011	0.0693121
1.50416	0.0640036		1.56129	0.0694165
1.50529	0.064045		1.56247	0.069521
1.50643	0.0640863		1.56365	0.0696256
1.50757	0.0641276		1.56483	0.0697303
1.5087	0.0641689		1.56601	0.0698351
1.50984	0.0642101		1.56719	0.06994
1.51098	0.0642513		1.56837	0.0700449
1.51211	0.0642925		1.56955	0.07015
1.51325	0.0643336		1.57073	0.0702551
1.51438	0.0643747		1.57191	0.0703603
1.51552	0.0644158		1.57309	0.0704657
1.51666	0.0644568		1.57427	0.070571
1.51779	0.0644978		1.57545	0.0706766
1.51893	0.0645388		1.57663	0.0707821
1.52007	0.0645798		1.57781	0.0708878
1.5212	0.0646207		1.57899	0.0709936
1.52234	0.0646616		1.58016	0.0710994
1.52348	0.0647024		1.58134	0.0712054
1.52461	0.0647433		1.58252	0.0713114
1.52575	0.064784		1.5837	0.0714175
1.52689	0.0648248		1.58488	0.0715237
1.52802	0.0648656		1.58606	0.07163
1.52916	0.0649063		1.58724	0.0717364
1.5303	0.064947		1.58842	0.0718428
1.53143	0.0649876		1.5896	0.0719494
1.53257	0.0650282		1.59078	0.0720561
1.53371	0.0650688		1.59196	0.0721628
1.53484	0.0651094		1.59314	0.0722696
1.53598	0.0651499		1.59432	0.0723765
1.53712	0.0651904		1.5955	0.0724835
1.53825	0.0652309		1.59668	0.0725906
1.53939	0.0652714		1.59786	0.0726978
1.54053	0.0653118		1.59904	0.072805
1.54166	0.0653522		1.60022	0.0729124
1.5428	0.0653926		1.6014	0.0730198
1.54393	0.065433		1.60258	0.0731273
1.54507	0.0654733		1.60376	0.0732349
1.54621	0.0655136		1.60494	0.0733426
1.54734	0.0655538		1.60612	0.0734504
1.54848	0.0655941		1.6073	0.0735583
1.54962	0.0656343		1.60848	0.0736662
1.55075	0.0656745		1.60966	0.0737743
1.55189	0.0657147		1.61083	0.0738824
1.55303	0.0657548		1.61201	0.0739906
1.55416	0.0657949		1.61319	0.0740989
1.5553	0.065835		1.61437	0.0742073
1.55644	0.0658751		1.61555	0.0743158
1.55757	0.0659151		1.61673	0.0744243
1.55871	0.0659552		1.61791	0.074533
1.55985	0.0659952		1.61909	0.0746417
1.56098	0.0660351		1.62027	0.0747505
1.56212	0.0660751		1.62145	0.0748594
1.56326	0.066115		1.62263	0.0749684
1.56439	0.0661549		1.62381	0.0750775
1.56553	0.0661948		1.62499	0.0751867
1.56667	0.0662346		1.62617	0.0752959
1.5678	0.0662745		1.62735	0.0754052
1.56894	0.0663143		1.62853	0.0755147
1.57007	0.0663541		1.62971	0.0756242
1.57121	0.0663939		1.63089	0.0757338
1.57235	0.0664336		1.63207	0.0758434
1.57348	0.0664733		1.63325	0.0759532
1.57462	0.066513		1.63443	0.076063
1.57576	0.0665527		1.63561	0.076173
1.57689	0.0665924		1.63679	0.076283
1.57803	0.066632		1.63797	0.0763931
1.57917	0.0666716		1.63915	0.0765032
1.5803	0.0667112		1.64033	0.0766135
1.58144	0.0667508		1.64151	0.0767238
1.58258	0.0667904		1.64268	0.0768343
1.58371	0.0668299		1.64386	0.0769448
1.58485	0.0668695		1.64504	0.0770554
1.58599	0.066909		1.64622	0.0771661
1.58712	0.0669485		1.6474	0.0772768
1.58826	0.0669879		1.64858	0.0773877
1.5894	0.0670274		1.64976	0.0774986
1.59053	0.0670668		1.65094	0.0776097
1.59167	0.0671062		1.65212	0.0777208
1.59281	0.0671456		1.6533	0.0778319
1.59394	0.067185		1.65448	0.0779432
1.59508	0.0672244		1.65566	0.0780546
1.59622	0.0672637		1.65684	0.078166
1.59735	0.0673031		1.65802	0.0782775
1.59849	0.0673424		1.6592	0.0783891
1.59962	0.0673817		1.66038	0.0785008
1.60076	0.0674209		1.66156	0.0786126
1.6019	0.0674602		1.66274	0.0787244
1.60303	0.0674995		1.66392	0.0788364
1.60417	0.0675387		1.6651	0.0789484
1.60531	0.0675779		1.66628	0.0790605
1.60644	0.0676171		1.66746	0.0791727
1.60758	0.0676563		1.66864	0.0792849
1.60872	0.0676955		1.66982	0.0793973
1.60985	0.0677346		1.671	0.0795097
1.61099	0.0677738		1.67218	0.0796222
1.61213	0.0678129		1.67335	0.0797348
1.61326	0.067852		1.67453	0.0798475
1.6144	0.0678912		1.67571	0.0799602
1.61554	0.0679302		1.67689	0.080073
1.61667	0.0679693		1.67807	0.080186
1.61781	0.0680084		1.67925	0.0802989
1.61895	0.0680475		1.68043	0.080412
1.62008	0.0680865		1.68161	0.0805252
1.62122	0.0681256		1.68279	0.0806384
1.62236	0.0681646		1.68397	0.0807517
1.62349	0.0682036		1.68515	0.0808651
1.62463	0.0682426		1.68633	0.0809786
1.62576	0.0682816		1.68751	0.0810922
1.6269	0.0683205		1.68869	0.0812058
1.62804	0.0683595		1.68987	0.0813195
1.62917	0.0683985		1.69105	0.0814333
1.63031	0.0684374		1.69223	0.0815472
1.63145	0.0684764		1.69341	0.0816612
1.63258	0.0685153		1.69459	0.0817752
1.63372	0.0685542		1.69577	0.0818893
1.63486	0.0685932		1.69695	0.0820035
1.63599	0.0686321		1.69813	0.0821178
1.63713	0.0686709		1.69931	0.0822322
1.63827	0.0687098		1.70049	0.0823466
1.6394	0.0687487		1.70167	0.0824611
1.64054	0.0687876		1.70285	0.0825757
1.64168	0.0688265		1.70403	0.0826904
1.64281	0.0688653		1.7052	0.0828051
1.64395	0.0689042		1.70638	0.08292
1.64509	0.068943		1.70756	0.0830349
1.64622	0.0689819		1.70874	0.0831499
1.64736	0.0690207		1.70992	0.0832649
1.6485	0.0690595		1.7111	0.0833801
1.64963	0.0690984		1.71228	0.0834953
1.65077	0.0691372		1.71346	0.0836106
1.65191	0.069176		1.71464	0.083726
1.65304	0.0692148		1.71582	0.0838414
1.65418	0.0692536		1.717	0.083957
1.65531	0.0692924		1.71818	0.0840726
1.65645	0.0693312		1.71936	0.0841883
1.65759	0.06937		1.72054	0.084304
1.65872	0.0694088		1.72172	0.0844199
1.65986	0.0694476		1.7229	0.0845358
1.661	0.0694864		1.72408	0.0846518
1.66213	0.0695251		1.72526	0.0847679
1.66327	0.0695639		1.72644	0.084884
1.66441	0.0696027		1.72762	0.0850002
1.66554	0.0696415		1.7288	0.0851165
1.66668	0.0696803		1.72998	0.0852329
1.66782	0.069719		1.73116	0.0853494
1.66895	0.0697578		1.73234	0.0854659
1.67009	0.0697966		1.73352	0.0855825
1.67123	0.0698354		1.7347	0.0856992
1.67236	0.0698741		1.73587	0.0858159
1.6735	0.0699129		1.73705	0.0859328
1.67464	0.0699517		1.73823	0.0860497
1.67577	0.0699904		1.73941	0.0861667
1.67691	0.0700292		1.74059	0.0862837
1.67805	0.070068		1.74177	0.0864009
1.67918	0.0701068		1.74295	0.0865181
1.68032	0.0701456		1.74413	0.0866353
1.68145	0.0701843		1.74531	0.0867527
1.68259	0.0702231		1.74649	0.0868701
1.68373	0.0702619		1.74767	0.0869876
1.68486	0.0703007		1.74885	0.0871052
1.686	0.0703516		1.75003	0.0872229
1.68714	0.0703904		1.75121	0.0873406
1.68827	0.0704293		1.75239	0.0874584
1.68941	0.0704682		1.75357	0.0875763
1.69055	0.0705071		1.75475	0.0876942
1.69168	0.070546		1.75593	0.0878123
1.69282	0.0705849		1.75711	0.0879304
1.69396	0.0706238		1.75829	0.0880485
1.69509	0.0706627		1.75947	0.0881668
1.69623	0.0707016		1.76065	0.0882851
1.69737	0.0707406		1.76183	0.0884035
1.6985	0.0707795		1.76301	0.0885219
1.69964	0.0708184		1.76419	0.0886405
1.70078	0.0708574		1.76537	0.0887591
1.70191	0.0708963		1.76655	0.0888778
1.70305	0.0709353		1.76772	0.0889965
1.70419	0.0709743		1.7689	0.0891153
1.70532	0.0710132		1.77008	0.0892342
1.70646	0.0710522		1.77126	0.0893532
1.70759	0.0710912		1.77244	0.0894722
1.70873	0.0711302		1.77362	0.0895913
1.70987	0.0711692		1.7748	0.0897105
1.711	0.0712083		1.77598	0.0898298
1.71214	0.0712473		1.77716	0.0899491
1.71328	0.0712863		1.77834	0.0900685
1.71441	0.0713254		1.77952	0.0901879
1.71555	0.0713645		1.7807	0.0903075
1.71669	0.0714035		1.78188	0.0904271
1.71782	0.0714426		1.78306	0.0905467
1.71896	0.0714817		1.78424	0.0906665
1.7201	0.0715208		1.78542	0.0907863
1.72123	0.07156		1.7866	0.0909062
1.72237	0.0715991		1.78778	0.0910262
1.72351	0.0716382		1.78896	0.0911462
1.72464	0.0716774		1.79014	0.0912663
1.72578	0.0717166		1.79132	0.0913864
1.72692	0.0717558		1.7925	0.0915067
1.72805	0.071795		1.79368	0.091627
1.72919	0.0718342		1.79486	0.0917473
1.73033	0.0718734		1.79604	0.0918678
1.73146	0.0719127		1.79722	0.0919883
1.7326	0.0719519		1.79839	0.0921089
1.73374	0.0719912		1.79957	0.0922295
1.73487	0.0720305		1.80075	0.0923502
1.73601	0.0720698		1.80193	0.092471
1.73714	0.0721091		1.80311	0.0925919
1.73828	0.0721485		1.80429	0.0927128
1.73942	0.0721878		1.80547	0.0928338
1.74055	0.0722272		1.80665	0.0929548
1.74169	0.0722666		1.80783	0.0930759
1.74283	0.072306		1.80901	0.0931971
1.74396	0.0723455		1.81019	0.0933184
1.7451	0.0723849		1.81137	0.0934397
1.74624	0.0724244		1.81255	0.0935611
1.74737	0.0724639		1.81373	0.0936825
1.74851	0.0725034		1.81491	0.093804
1.74965	0.0725429		1.81609	0.0939256
1.75078	0.0725824		1.81727	0.0940473
1.75192	0.072622		1.81845	0.094169
1.75306	0.0726616		1.81963	0.0942908
1.75419	0.0727012		1.82081	0.0944126
1.75533	0.0727408		1.82199	0.0945345
1.75647	0.0727805		1.82317	0.0946565
1.7576	0.0728201		1.82435	0.0947786
1.75874	0.0728598		1.82553	0.0949007
1.75988	0.0728995		1.82671	0.0950229
1.76101	0.0729393		1.82789	0.0951451
1.76215	0.072979		1.82907	0.0952674
1.76328	0.0730188		1.83024	0.0953898
1.76442	0.0730586		1.83142	0.0955122
1.76556	0.0730984		1.8326	0.0956347
1.76669	0.0731383		1.83378	0.0957573
1.76783	0.0731782		1.83496	0.0958799
1.76897	0.0732181		1.83614	0.0960026
1.7701	0.073258		1.83732	0.0961253
1.77124	0.0732979		1.8385	0.0962482
1.77238	0.0733379		1.83968	0.096371
1.77351	0.0733779		1.84086	0.096494
1.77465	0.0734179		1.84204	0.096617
1.77579	0.073458		1.84322	0.09674
1.77692	0.0734981		1.8444	0.0968632
1.77806	0.0735382		1.84558	0.0969864
1.7792	0.0735783		1.84676	0.0971096
1.78033	0.0736185		1.84794	0.0972329
1.78147	0.0736586		1.84912	0.0973563
1.78261	0.0736988		1.8503	0.0974798
1.78374	0.0737391		1.85148	0.0976033
1.78488	0.0737794		1.85266	0.0977268
1.78602	0.0738197		1.85384	0.0978505
1.78715	0.07386		1.85502	0.0979741
1.78829	0.0739003		1.8562	0.0980979
1.78943	0.0739407		1.85738	0.0982217
1.79056	0.0739811		1.85856	0.0983456
1.7917	0.0740216		1.85974	0.0984695
1.79283	0.0740621		1.86091	0.0985935
1.79397	0.0741026		1.86209	0.0987175
1.79511	0.0741431		1.86327	0.0988417
1.79624	0.0741837		1.86445	0.0989658
1.79738	0.0742243		1.86563	0.09909
1.79852	0.0742649		1.86681	0.0992143
1.79965	0.0743056		1.86799	0.0993387
1.80079	0.0743463		1.86917	0.0994631
1.80193	0.074387		1.87035	0.0995875
1.80306	0.0744278		1.87153	0.0997121
1.8042	0.0744685		1.87271	0.0998367
1.80534	0.0745094		1.87389	0.0999613
1.80647	0.0745502		1.87507	0.100086
1.80761	0.0745911		1.87625	0.100211
1.80875	0.0746321		1.87743	0.100336
1.80988	0.074673		1.87861	0.10046
1.81102	0.074714		1.87979	0.100585
1.81216	0.0747551		1.88097	0.10071
1.81329	0.0747961		1.88215	0.100835
1.81443	0.0748372		1.88333	0.100961
1.81557	0.0748784		1.88451	0.101086
1.8167	0.0749196		1.88569	0.101211
1.81784	0.0749608		1.88687	0.101336
1.81897	0.075002		1.88805	0.101461
1.82011	0.0750433		1.88923	0.101587
1.82125	0.0750846		1.89041	0.101712
1.82238	0.075126		1.89159	0.101838
1.82352	0.0751674		1.89276	0.101963
1.82466	0.0752088		1.89394	0.102089
1.82579	0.0752503		1.89512	0.102215
1.82693	0.0752918		1.8963	0.10234
1.82807	0.0753334		1.89748	0.102466
1.8292	0.075375		1.89866	0.102592
1.83034	0.0754166		1.89984	0.102718
1.83148	0.0754583		1.90102	0.102844
1.83261	0.0755		1.9022	0.10297
1.83375	0.0755418		1.90338	0.103096
1.83489	0.0755836		1.90456	0.103222
1.83602	0.0756254		1.90574	0.103348
1.83716	0.0756673		1.90692	0.103474
1.8383	0.0757092		1.9081	0.103601
1.83943	0.0757512		1.90928	0.103727
1.84057	0.0757932		1.91046	0.103853
1.84171	0.0758352		1.91164	0.10398
1.84284	0.0758773		1.91282	0.104106
1.84398	0.0759194		1.914	0.104233
1.84512	0.0759616		1.91518	0.104359
1.84625	0.0760038		1.91636	0.104486
1.84739	0.0760461		1.91754	0.104613
1.84852	0.0760884		1.91872	0.104739
1.84966	0.0761308		1.9199	0.104866
1.8508	0.0761732		1.92108	0.104993
1.85193	0.0762156		1.92226	0.10512
1.85307	0.0762581		1.92343	0.105247
1.85421	0.0763006		1.92461	0.105374
1.85534	0.0763432		1.92579	0.105501
1.85648	0.0763858		1.92697	0.105628
1.85762	0.0764285		1.92815	0.105755
1.85875	0.0764712		1.92933	0.105882
1.85989	0.076514		1.93051	0.106009
1.86103	0.0765568		1.93169	0.106137
1.86216	0.0765997		1.93287	0.106264
1.8633	0.0766426		1.93405	0.106391
1.86444	0.0766855		1.93523	0.106519
1.86557	0.0767285		1.93641	0.106646
1.86671	0.0767716		1.93759	0.106774
1.86785	0.0768147		1.93877	0.106901
1.86898	0.0768578		1.93995	0.107029
1.87012	0.076901		1.94113	0.107157
1.87126	0.0769443		1.94231	0.107284
1.87239	0.0769876		1.94349	0.107412
1.87353	0.0770309		1.94467	0.10754
1.87466	0.0770743		1.94585	0.107668
1.8758	0.0771177		1.94703	0.107796
1.87694	0.0771612		1.94821	0.107924
1.87807	0.0772048		1.94939	0.108052
1.87921	0.0772484		1.95057	0.10818
1.88035	0.077292		1.95175	0.108308
1.88148	0.0773357		1.95293	0.108436
1.88262	0.0773795		1.95411	0.108564
1.88376	0.0774233		1.95528	0.108693
1.88489	0.0774672		1.95646	0.108821
1.88603	0.0775111		1.95764	0.108949
1.88717	0.077555		1.95882	0.109078
1.8883	0.0775991		1.96	0.109206
1.88944	0.0776431		1.96118	0.109334
1.89058	0.0776873		1.96236	0.109463
1.89171	0.0777314		1.96354	0.109592
1.89285	0.0777757		1.96472	0.10972
1.89399	0.07782		1.9659	0.109849
1.89512	0.0778643		1.96708	0.109977
1.89626	0.0779087		1.96826	0.110106
1.8974	0.0779532		1.96944	0.110235
1.89853	0.0779977		1.97062	0.110364
1.89967	0.0780422		1.9718	0.110493
1.9008	0.0780869		1.97298	0.110622
1.90194	0.0781315		1.97416	0.110751
1.90308	0.0781763		1.97534	0.110879
1.90421	0.0782211		1.97652	0.111009
1.90535	0.0782659		1.9777	0.111138
1.90649	0.0783108		1.97888	0.111267
1.90762	0.0783558		1.98006	0.111396
1.90876	0.0784008		1.98124	0.111525
1.9099	0.0784459		1.98242	0.111654
1.91103	0.0784911		1.9836	0.111784
1.91217	0.0785362		1.98478	0.111913
1.91331	0.0785815		1.98595	0.112042
1.91444	0.0786268		1.98713	0.112172
1.91558	0.0786722		1.98831	0.112301
1.91672	0.0787176		1.98949	0.112431
1.91785	0.0787631		1.99067	0.11256
1.91899	0.0788087		1.99185	0.11269
1.92013	0.0788543		1.99303	0.112819
1.92126	0.0789		1.99421	0.112949
1.9224	0.0789457		1.99539	0.113079
1.92354	0.0789915		1.99657	0.113208
1.92467	0.0790374		1.99775	0.113338
1.92581	0.0790833		1.99893	0.113468
1.92695	0.0791293		2.00011	0.113598
1.92808	0.0791753		2.00129	0.113728
1.92922	0.0792214		2.00247	0.113858
1.93035	0.0792676		2.00365	0.113987
1.93149	0.0793138		2.00483	0.114117
1.93263	0.0793601		2.00601	0.114247
1.93376	0.0794065		2.00719	0.114378
1.9349	0.0794529		2.00837	0.114508
1.93604	0.0794994		2.00955	0.114638
1.93717	0.0795459		2.01073	0.114768
1.93831	0.0795925		2.01191	0.114898
1.93945	0.0796392		2.01309	0.115028
1.94058	0.079686		2.01427	0.115159
1.94172	0.0797328		2.01545	0.115289
1.94286	0.0797796		2.01663	0.115419
1.94399	0.0798266		2.0178	0.11555
1.94513	0.0798736		2.01898	0.11568
1.94627	0.0799206		2.02016	0.115811
1.9474	0.0799678		2.02134	0.115941
1.94854	0.080015		2.02252	0.116072
1.94968	0.0800622		2.0237	0.116202
1.95081	0.0801096		2.02488	0.116333
1.95195	0.080157		2.02606	0.116463
1.95309	0.0802044		2.02724	0.116594
1.95422	0.080252		2.02842	0.116725
1.95536	0.0802995		2.0296	0.116855
1.95649	0.0803472		2.03078	0.116986
1.95763	0.080395		2.03196	0.117117
1.95877	0.0804427		2.03314	0.117248
1.9599	0.0804906		2.03432	0.117379
1.96104	0.0805386		2.0355	0.117509
1.96218	0.0805866		2.03668	0.11764
1.96331	0.0806347		2.03786	0.117771
1.96445	0.0806828		2.03904	0.117902
1.96559	0.080731		2.04022	0.118033
1.96672	0.0807793		2.0414	0.118164
1.96786	0.0808277		2.04258	0.118295
1.969	0.0808761		2.04376	0.118427
1.97013	0.0809246		2.04494	0.118558
1.97127	0.0809731		2.04612	0.118689
1.97241	0.0810218		2.0473	0.11882
1.97354	0.0810705		2.04847	0.118951
1.97468	0.0811193		2.04965	0.119082
1.97582	0.0811681		2.05083	0.119214
1.97695	0.081217		2.05201	0.119345
1.97809	0.081266		2.05319	0.119476
1.97923	0.0813151		2.05437	0.119608
1.98036	0.0813642		2.05555	0.119739
1.9815	0.0814134		2.05673	0.119871
1.98264	0.0814627		2.05791	0.120002
1.98377	0.081512		2.05909	0.120133
1.98491	0.0815614		2.06027	0.120265
1.98604	0.081611		2.06145	0.120396
1.98718	0.0816605		2.06263	0.120528
1.98832	0.0817102		2.06381	0.12066
1.98945	0.0817599		2.06499	0.120791
1.99059	0.0818097		2.06617	0.120923
1.99173	0.0818595		2.06735	0.121054
1.99286	0.0819095		2.06853	0.121186
1.994	0.0819595		2.06971	0.121318
1.99514	0.0820096		2.07089	0.12145
1.99627	0.0820597		2.07207	0.121581
1.99741	0.08211		2.07325	0.121713
1.99855	0.0821603		2.07443	0.121845
1.99968	0.0822106		2.07561	0.121977
2.00082	0.0822611		2.07679	0.122109
2.00196	0.0823116		2.07797	0.12224
2.00309	0.0823622		2.07914	0.122372
2.00423	0.0824129		2.08032	0.122504
2.00537	0.0824637		2.0815	0.122636
2.0065	0.0825145		2.08268	0.122768
2.00764	0.0825655		2.08386	0.1229
2.00878	0.0826164		2.08504	0.123032
2.00991	0.0826675		2.08622	0.123164
2.01105	0.0827187		2.0874	0.123296
2.01218	0.0827699		2.08858	0.123428
2.01332	0.0828212		2.08976	0.12356
2.01446	0.0828726		2.09094	0.123693
2.01559	0.082924		2.09212	0.123825
2.01673	0.0829755		2.0933	0.123957
2.01787	0.0830271		2.09448	0.124089
2.019	0.0830788		2.09566	0.124221
2.02014	0.0831306		2.09684	0.124353
2.02128	0.0831824		2.09802	0.124486
2.02241	0.0832344		2.0992	0.124618
2.02355	0.0832864		2.10038	0.12475
2.02469	0.0833384		2.10156	0.124883
2.02582	0.0833906		2.10274	0.125015
2.02696	0.0834428		2.10392	0.125147
2.0281	0.0834952		2.1051	0.12528
2.02923	0.0835475		2.10628	0.125412
2.03037	0.0836		2.10746	0.125544
2.03151	0.0836526		2.10864	0.125677
2.03264	0.0837052		2.10982	0.125809
2.03378	0.0837579		2.11099	0.125942
2.03492	0.0838107		2.11217	0.126074
2.03605	0.0838636		2.11335	0.126207
2.03719	0.0839166		2.11453	0.126339
2.03833	0.0839696		2.11571	0.126472
2.03946	0.0840227		2.11689	0.126604
2.0406	0.0840759		2.11807	0.126737
2.04173	0.0841292		2.11925	0.126869
2.04287	0.0841825		2.12043	0.127002
2.04401	0.084236		2.12161	0.127134
2.04514	0.0842895		2.12279	0.127267
2.04628	0.0843431		2.12397	0.1274
2.04742	0.0843968		2.12515	0.127532
2.04855	0.0844506		2.12633	0.127665
2.04969	0.0845044		2.12751	0.127797
2.05083	0.0845583		2.12869	0.12793
2.05196	0.0846124		2.12987	0.128063
2.0531	0.0846665		2.13105	0.128195
2.05424	0.0847206		2.13223	0.128328
2.05537	0.0847749		2.13341	0.128461
2.05651	0.0848292		2.13459	0.128594
2.05765	0.0848837		2.13577	0.128726
2.05878	0.0849382		2.13695	0.128859
2.05992	0.0849928		2.13813	0.128992
2.06106	0.0850474		2.13931	0.129125
2.06219	0.0851022		2.14049	0.129257
2.06333	0.085157		2.14166	0.12939
2.06447	0.085212		2.14284	0.129523
2.0656	0.085267		2.14402	0.129656
2.06674	0.0853221		2.1452	0.129789
2.06787	0.0853772		2.14638	0.129922
2.06901	0.0854325		2.14756	0.130054
2.07015	0.0854879		2.14874	0.130187
2.07128	0.0855433		2.14992	0.13032
2.07242	0.0855988		2.1511	0.130453
2.07356	0.0856544		2.15228	0.130586
2.07469	0.0857101		2.15346	0.130719
2.07583	0.0857658		2.15464	0.130852
2.07697	0.0858217		2.15582	0.130985
2.0781	0.0858776		2.157	0.131118
2.07924	0.0859337		2.15818	0.13125
2.08038	0.0859898		2.15936	0.131383
2.08151	0.0860459		2.16054	0.131516
2.08265	0.0861022		2.16172	0.131649
2.08379	0.0861586		2.1629	0.131782
2.08492	0.086215		2.16408	0.131915
2.08606	0.0862716		2.16526	0.132048
2.0872	0.0863282		2.16644	0.132181
2.08833	0.0863849		2.16762	0.132314
2.08947	0.0864417		2.1688	0.132447
2.09061	0.0864986		2.16998	0.13258
2.09174	0.0865555		2.17116	0.132713
2.09288	0.0866126		2.17234	0.132846
2.09402	0.0866697		2.17351	0.132979
2.09515	0.0867269		2.17469	0.133112
2.09629	0.0867843		2.17587	0.133245
2.09742	0.0868417		2.17705	0.133378
2.09856	0.0868991		2.17823	0.133511
2.0997	0.0869567		2.17941	0.133644
2.10083	0.0870144		2.18059	0.133777
2.10197	0.0870721		2.18177	0.13391
2.10311	0.0871299		2.18295	0.134043
2.10424	0.0871878		2.18413	0.134176
2.10538	0.0872458		2.18531	0.134309
2.10652	0.0873039		2.18649	0.134442
2.10765	0.0873621		2.18767	0.134575
2.10879	0.0874204		2.18885	0.134708
2.10993	0.0874787		2.19003	0.134841
2.11106	0.0875372		2.19121	0.134974
2.1122	0.0875957		2.19239	0.135107
2.11334	0.0876543		2.19357	0.13524
2.11447	0.087713		2.19475	0.135373
2.11561	0.0877718		2.19593	0.135506
2.11675	0.0878307		2.19711	0.135639
2.11788	0.0878897		2.19829	0.135772
2.11902	0.0879487		2.19947	0.135905
2.12016	0.0880079		2.20065	0.136038
2.12129	0.0880671		2.20183	0.136171
2.12243	0.0881264		2.20301	0.136304
2.12356	0.0881858		2.20418	0.136437
2.1247	0.0882453		2.20536	0.13657
2.12584	0.0883049		2.20654	0.136703
2.12697	0.0883646		2.20772	0.136836
2.12811	0.0884243		2.2089	0.136969
2.12925	0.0884842		2.21008	0.137102
2.13038	0.0885441		2.21126	0.137235
2.13152	0.0886041		2.21244	0.137368
2.13266	0.0886642		2.21362	0.137501
2.13379	0.0887244		2.2148	0.137634
2.13493	0.0887847		2.21598	0.137767
2.13607	0.0888451		2.21716	0.1379
2.1372	0.0889056		2.21834	0.138033
2.13834	0.0889661		2.21952	0.138166
2.13948	0.0890268		2.2207	0.138299
2.14061	0.0890875		2.22188	0.138432
2.14175	0.0891483		2.22306	0.138565
2.14289	0.0892092		2.22424	0.138698
2.14402	0.0892702		2.22542	0.138831
2.14516	0.0893313		2.2266	0.138964
2.1463	0.0893925		2.22778	0.139097
2.14743	0.0894538		2.22896	0.139229
2.14857	0.0895151		2.23014	0.139362
2.1497	0.0895766		2.23132	0.139495
2.15084	0.0896381		2.2325	0.139628
2.15198	0.0896997		2.23368	0.139761
2.15311	0.0897615		2.23486	0.139894
2.15425	0.0898232		2.23603	0.140027
2.15539	0.0898851		2.23721	0.140159
2.15652	0.0899471		2.23839	0.140292
2.15766	0.0900092		2.23957	0.140425
2.1588	0.0900713		2.24075	0.140558
2.15993	0.0901336		2.24193	0.140691
2.16107	0.0901959		2.24311	0.140823
2.16221	0.0902584		2.24429	0.140956
2.16334	0.0903209		2.24547	0.141089
2.16448	0.0903835		2.24665	0.141222
2.16562	0.0904462		2.24783	0.141354
2.16675	0.090509		2.24901	0.141487
2.16789	0.0905718		2.25019	0.14162
2.16903	0.0906348		2.25137	0.141752
2.17016	0.0906978		2.25255	0.141885
2.1713	0.090761		2.25373	0.142018
2.17244	0.0908242		2.25491	0.14215
2.17357	0.0908875		2.25609	0.142283
2.17471	0.090951		2.25727	0.142415
2.17585	0.0910144		2.25845	0.142548
2.17698	0.091078		2.25963	0.142681
2.17812	0.0911417		2.26081	0.142813
2.17925	0.0912055		2.26199	0.142946
2.18039	0.0912693		2.26317	0.143078
2.18153	0.0913333		2.26435	0.143211
2.18266	0.0913973		2.26553	0.143343
2.1838	0.0914614		2.2667	0.143476
2.18494	0.0915257		2.26788	0.143608
2.18607	0.09159		2.26906	0.143741
2.18721	0.0916544		2.27024	0.143873
2.18835	0.0917188		2.27142	0.144006
2.18948	0.0917834		2.2726	0.144138
2.19062	0.0918481		2.27378	0.14427
2.19176	0.0919128		2.27496	0.144403
2.19289	0.0919777		2.27614	0.144535
2.19403	0.0920426		2.27732	0.144667
2.19517	0.0921076		2.2785	0.1448
2.1963	0.0921727		2.27968	0.144932
2.19744	0.0922379		2.28086	0.145064
2.19858	0.0923032		2.28204	0.145196
2.19971	0.0923686		2.28322	0.145329
2.20085	0.092434		2.2844	0.145461
2.20199	0.0924996		2.28558	0.145593
2.20312	0.0925652		2.28676	0.145725
2.20426	0.092631		2.28794	0.145857
2.20539	0.0926968		2.28912	0.145989
2.20653	0.0927627		2.2903	0.146121
2.20767	0.0928287		2.29148	0.146253
2.2088	0.0928948		2.29266	0.146385
2.20994	0.0929609		2.29384	0.146517
2.21108	0.0930272		2.29502	0.146649
2.21221	0.0930935		2.2962	0.146781
2.21335	0.09316		2.29738	0.146913
2.21449	0.0932265		2.29855	0.147045
2.21562	0.0932931		2.29973	0.147177
2.21676	0.0933598		2.30091	0.147309
2.2179	0.0934266		2.30209	0.147441
2.21903	0.0934935		2.30327	0.147573
2.22017	0.0935605		2.30445	0.147704
2.22131	0.0936275		2.30563	0.147836
2.22244	0.0936947		2.30681	0.147968
2.22358	0.0937619		2.30799	0.1481
2.22472	0.0938293		2.30917	0.148231
2.22585	0.0938967		2.31035	0.148363
2.22699	0.0939642		2.31153	0.148495
2.22813	0.0940317		2.31271	0.148626
2.22926	0.0940994		2.31389	0.148758
2.2304	0.0941672		2.31507	0.148889
2.23154	0.0942351		2.31625	0.149021
2.23267	0.094303		2.31743	0.149152
2.23381	0.094371		2.31861	0.149284
2.23494	0.0944391		2.31979	0.149415
2.23608	0.0945073		2.32097	0.149547
2.23722	0.0945756		2.32215	0.149678
2.23835	0.094644		2.32333	0.149809
2.23949	0.0947125		2.32451	0.149941
2.24063	0.094781		2.32569	0.150072
2.24176	0.0948497		2.32687	0.150203
2.2429	0.0949184		2.32805	0.150334
2.24404	0.0949872		2.32922	0.150466
2.24517	0.0950561		2.3304	0.150597
2.24631	0.0951251		2.33158	0.150728
2.24745	0.0951942		2.33276	0.150859
2.24858	0.0952633		2.33394	0.15099
2.24972	0.0953326		2.33512	0.151121
2.25086	0.0954019		2.3363	0.151252
2.25199	0.0954713		2.33748	0.151383
2.25313	0.0955408		2.33866	0.151514
2.25427	0.0956104		2.33984	0.151645
2.2554	0.0956801		2.34102	0.151776
2.25654	0.0957499		2.3422	0.151906
2.25768	0.0958197		2.34338	0.152037
2.25881	0.0958897		2.34456	0.152168
2.25995	0.0959597		2.34574	0.152299
2.26108	0.0960298		2.34692	0.152429
2.26222	0.0961		2.3481	0.15256
2.26336	0.0961703		2.34928	0.152691
2.26449	0.0962407		2.35046	0.152821
2.26563	0.0963111		2.35164	0.152952
2.26677	0.0963817		2.35282	0.153082
2.2679	0.0964523		2.354	0.153213
2.26904	0.096523		2.35518	0.153343
[truncated: 7,760 more rows]
