# Supplementary material for: Modular in vivo assembly of Arabidopsis FCA oligomers into condensates competent for RNA 3’ processing
Source: EMBO J. 2025 Feb 24;44(7):2056–74. doi: 10.1038/s44318-025-00394-4 (PMC11962161; doi:10.1038/s44318-025-00394-4)
Supplement: Supplementary file 8 — Source data Fig. 3 [file 44318_2025_394_MOESM8_ESM.zip › SD figure 3/EMBOJ-2024-118276R-Figure_3D_Source_Data-sd.xlsx]

## Sheet: Sheet1
Diffusion coefficient and stoichiometry of each FCAwt and FCArrm particle
FCAwt			FCArrm
Stoichiometry	Diffusion coefficient		Stoichiometry	Diffusion coefficient
8.34148	0.637311		4.33725	1.58e-07
10.1627	6.54e-07		3.70323	0.269736
14.375	2.05e-05		2.8228	0.104556
6.03888	0.0166206		3.72584	0.0972061
8.68959	2.0191		5.48037	1.35547
4.85316	0.528159		2.78197	0.511378
4.65031	0.233434		2.60014	1.63461
6.74724	0.100582		2.5516	1.1569
11.8192	1.85873		4.40281	0.788135
5.87843	0.0251109		2.49118	1.7292
7.86283	7.69e-07		3.45746	2.69909
6.50834	0.233283		3.32965	1.74e-07
5.39714	0.132168		3.38428	0.124743
6.99224	0.55694		2.40807	2.54898
3.44991	1.24838		3.83894	0.0293171
7.65704	0.406581		2.4046	1.47656
7.86487	0.0803176		2.04778	0.162394
5.5428	0.831962		3.52007	1.08523
7.19149	1.14255		2.85619	0.362254
7.10552	0.169592		2.28884	0.16173
4.81555	1.4749		2.32402	0.680524
7.81967	0.416696		1.79738	0.162429
8.43565	0.595567		2.39066	8.36e-05
6.01896	1.62e-05		2.34009	1.77416
4.1766	0.289583		1.91956	3.57e-08
5.5378	0.469053		1.76184	1.02806
3.98397	0.721119		1.85734	1.11e-06
5.56624	0.508578		2.58967	0.403553
4.37832	0.810317		2.32027	0.175546
9.69255	1.20612		1.97733	2.15164
5.27168	0.897649		2.08747	0.877426
3.42306	2.89354		1.81104	2.40541
3.83644	0.105599		13.616	0.291528
5.2577	1.85404		8.43607	7.79e-06
12.5531	0.616465		7.66634	0.385274
7.77597	2.35e-08		5.11207	0.589912
9.7979	0.0189054		11.6848	1.21e-07
5.87297	1.87e-08		6.68772	0.10077
2.60761	9.53e-07		5.49511	1.40293
7.30014	0.108307		7.88063	0.967775
3.9152	0.527888		6.39311	0.032331
7.03699	0.144789		7.57877	0.0442811
5.57257	0.0398728		3.73837	0.396165
4.6541	0.168248		2.88755	1.63153
4.7384	5.49e-05		5.4085	0.634412
3.45458	1.63e-06		2.01216	1.19e-07
7.36382	0.495074		6.26906	0.0302396
22.8505	0.0347138		6.60714	0.0271154
10.2031	0.246676		5.80982	1.99218
10.3455	1.48e-08		5.3434	0.102261
12.4745	0.241648		4.92906	0.0111719
9.7483	0.459949		15.472	0.0487202
33.3475	0.1344		9.41786	0.171802
10.4932	0.375364		5.21801	2.61487
9.64904	0.200622		6.54545	3.54e-06
5.07598	0.209428		5.64198	0.296767
8.04829	1.48213		9.73212	0.134387
5.03422	0.110166		13.9371	2.13e-09
5.51084	0.0316955		4.2742	2.55839
28.3804	0.0356088		6.39425	0.0382361
10.5929	1.04413		5.87404	1.4091
6.4109	0.364843		4.4621	1.48e-07
4.28586	1.7e-08		15.0018	0.0130806
6.61406	0.883056		2.88742	2.44e-09
7.02015	4.09e-06		5.90262	1.5e-07
2.87647	2.75273		2.3029	0.202057
9.23077	0.248411		4.53402	0.159233
6.91701	0.359407		3.49721	0.772223
5.78363	1.74988		5.31637	1.95208
3.82677	0.526977		3.58274	0.375233
1.59179	2.27371		3.33624	0.0768357
5.71188	2.82e-08		3.12067	0.530849
4.81164	0.321373		5.44771	0.0816746
3.14497	0.157458		3.50736	2.08e-06
2.21371	6.37e-11		3.12588	4.98e-13
2.1305	0.418427		3.35809	0.842322
2.6673	0.416325		3.94558	5.02e-10
2.39201	0.234254		3.20234	0.799207
4.47495	0.534562		2.63772	0.503828
2.39199	1.96e-13		2.65151	1.12509
2.73729	1.08276		3.64579	1.95792
2.2011	0.379313		2.11963	1.31e-08
1.74638	3.16e-08		2.12076	0.169507
2.21341	6.24e-12		2.70227	0.590434
9.29794	1.82e-10		2.22789	1.76632
8.052	0.148293		2.36146	0.245263
6.5889	0.257994		2.03411	3.91e-07
5.76136	0.381357		2.11797	0.00510357
7.20195	0.858404		1.94205	0.806733
5.70107	2.69134		3.15383	2.92246
4.77045	0.300754		2.17906	1.36231
5.15393	4.95e-06		2.2694	1.25877
5.50587	4.64e-05		1.94448	0.930662
3.84616	2.37e-07		1.96314	3.45454
8.87677	0.675783		2.11707	2.5065
3.36696	0.165351		1.89746	0.250699
3.70867	0.740349		1.80428	0.790777
5.89973	4.99e-09		2.19657	0.0567147
10.4322	0.159415		2.06777	6.54e-07
5.59249	1.80429		2.26236	4.02082
8.04657	0.569707		1.7608	7.84e-08
11.2908	0.263334		2.03846	0.505256
4.07549	0.709665		1.81744	0.947179
32.4078	0.00558137		4.98418	0.26529
8.46728	1.69e-08		3.30756	6.68e-10
5.19761	3.06e-07		5.03845	1.20345
6.20518	1.48968		2.7534	3.68e-08
4.19554	1.70073		2.54845	1.04879
3.59253	1.79879		2.01866	0.372682
5.54022	1.34289		4.959	2.73358
14.1214	0.0758555		4.08215	0.108744
3.76756	3.11033		4.18144	0.062402
4.6144	2.02771		1.99018	1.46288
7.66874	0.060931		3.2868	0.0784674
7.15726	0.19269		3.12198	2.7e-07
6.43307	0.0461738		2.79681	1.44998
9.01136	0.489834		2.70992	0.217718
3.63134	0.623265		2.63532	0.931348
8.83835	4.3e-05		2.16351	0.0282072
3.89668	0.232403		2.53189	0.407266
3.91193	0.090686		3.09823	0.583449
3.16494	1.73e-06		8.9626	0.151476
7.75463	3.11e-08		11.341	0.232695
3.79632	0.313803		9.94553	0.0766714
2.7862	0.157818		4.52954	1.35138
3.14569	0.0694858		4.27959	0.149506
4.44493	0.223389		7.15721	1.83e-07
3.65348	0.729696		9.63107	0.10073
4.91147	1.63e-10		4.28295	0.138797
37.4245	0.0131928		6.43954	0.917663
4.99296	1.27e-06		5.03408	0.409171
7.36483	1.92339		2.22529	2.14296
3.22231	0.0626568		3.0802	0.322218
6.19821	5.39e-08		4.44902	0.615194
4.06057	0.108893		3.63285	2.37803
6.63183	0.535433		2.21075	2.57441
6.15622	0.218953		3.24684	1.6973
3.79883	6.39e-08		3.48438	0.445201
2.152	1.59e-10		3.25157	0.0896129
4.67459	0.405889		3.39737	1.90931
3.40052	0.124736		2.91524	0.124516
4.97055	0.591964		2.65043	0.561288
2.07745	1.00037		2.934	1.40943
5.92823	0.280747		7.69858	0.173907
5.62484	0.0792396		7.68422	0.244379
16.9044	1.11998		4.46938	0.267128
6.43617	2.13155		3.26896	1.87035
7.09664	8.43e-07		5.70849	2.7864
9.5366	0.0313279		3.6497	0.159047
4.97807	3.14e-08		4.45245	1.41e-08
10.1564	0.226843		6.96365	1.47257
5.54783	2.05e-07		2.52019	3.52e-07
7.91059	0.257732		4.16704	0.317296
3.30103	4.27e-07		2.35369	0.717545
3.29463	0.620219		4.70045	0.420297
7.97568	9.06e-05		2.23602	1.61634
2.40316	1.92e-08		2.84096	1.79e-07
4.93602	0.0567113		7.76129	0.412822
3.32626	1.22115		8.21943	0.199803
7.96425	0.807606		2.99576	8.11e-08
7.70929	1.69e-05		5.34323	0.324674
21.5145	1.64e-06		8.7706	0.796562
7.30013	0.654735		4.34432	0.124538
4.82599	2.31e-08		7.25078	0.588103
7.17436	0.976881		7.02345	4.81e-08
7.79037	0.652329		4.21873	0.235221
7.24878	0.0792013		3.59665	0.572065
5.54129	3.14e-08		4.04845	2.52e-06
4.46888	0.556775		3.09889	1.41659
3.78645	0.786413		2.9279	1.45e-06
3.53783	0.547053		3.0693	2.31206
8.79684	6.8e-08		5.13596	0.287489
3.48758	0.845442		3.36091	1.43e-08
3.61898	2.56504		8.16885	0.449557
4.57009	0.0621383		4.49266	0.657761
2.14557	1.11348		5.09355	0.730525
7.66913	0.106986		9.50781	0.954732
34.6669	0.0301493		7.02325	7.75e-06
12.5176	0.230915		4.3164	7.97e-07
16.1287	0.0337466		3.1778	2.75e-07
24.8603	0.0860347		4.95383	1.26584
14.0493	8.05e-08		4.86856	0.253088
15.3993	0.413546		4.87755	2.41e-08
3.76265	0.61568		5.31976	1.85e-05
3.13131	9.86e-09		4.83655	0.484034
4.43761	0.414655		7.58105	4.67728
2.63432	1.14223		10.452	1.78e-06
3.10027	0.969799		10.1126	6.84e-07
2.53534	2.14391		5.01143	1.42e-09
2.7774	1.42388		6.52107	0.356759
2.38057	0.895586		6.79247	6.78e-09
5.07442	1.66047		5.05218	0.440323
2.5246	0.992356		3.33369	0.495431
14.8483	0.19338		6.0466	4.09e-07
11.4082	0.0238729		2.95105	1.54e-08
7.35099	0.225855		2.5708	0.595821
7.36606	0.649859		3.54164	0.0652624
12.0106	0.634026		5.14669	1.93407
17.9237	0.93343		2.3668	2.43e-08
15.5064	0.545432		2.41168	2.9e-07
10.8255	2.39e-10		2.09469	0.284715
4.41805	8.3e-08		2.51478	1.09931
4.98866	1.1897		2.77712	3.33e-08
9.20053	0.0511675		3.60817	0.641554
12.6754	1.14e-08		2.46238	0.75222
4.68137	0.11084		2.42273	0.96662
8.78631	0.626093		2.43657	0.168403
4.14547	1.12e-07		2.94553	0.426911
6.20211	1.4e-07		2.71409	4.01e-06
5.52122	0.766134		1.67933	0.145766
7.24483	0.707229		11.1769	0.00105578
5.69652	0.251365		7.36105	1.43737
3.28524	4.31e-10		4.86008	0.805133
3.97045	1.13973		6.65534	0.80784
5.96534	1.26861		6.89215	0.206544
2.65384	3.64e-07		6.39889	0.241963
4.80374	2.49e-08		4.93657	0.18735
5.71578	0.0765148		5.38107	4.11e-09
4.50638	1.4e-09		5.1765	0.977334
3.39082	3.67e-10		3.6556	0.0956394
13.4248	0.0411953		4.02932	0.0958991
8.77081	1.58031		3.39866	2.93433
7.87648	0.734451		3.82595	1.60432
6.11509	1.31e-08		4.37802	2.17e-07
8.40897	0.122029		4.84608	2.08681
6.25761	0.0164462		5.00925	0.00447834
6.26159	2.23e-12		7.37411	0.00578982
5.47335	0.743197		3.3112	0.662959
5.3609	0.000213761		3.8018	1.62156
7.45071	0.833806		5.19279	2.13955
5.58791	3.27e-07		4.28898	0.488035
6.27582	0.158806		2.90543	2.0033
3.2312	2.37395		3.21383	1.3e-08
4.67171	2.14375		2.62819	1.98549
3.69864	0.214238		6.5305	0.248875
6.83126	1.0237		1.85229	1.75132
5.97274	1.99458		3.26858	0.73728
5.23826	0.582637		2.15387	3.15e-06
7.36369	0.227738		2.91866	0.0894533
3.65151	0.698003		2.48781	2.17919
3.39545	6.43e-10		2.17348	4.08e-13
3.77203	0.253698		2.65465	1.88376
3.43968	2.15e-08		1.93723	3.31e-08
7.30643	1.62295		2.84944	8.17e-07
3.64097	1.74559		7.28109	0.19456
2.07655	0.34534		8.10037	2.03871
4.45864	5.68e-07		3.27166	2.33249
7.34266	0.359714		4.79102	1.3501
4.11699	2.29942		5.74328	2.05654
4.66295	2.05e-08		7.59164	0.576871
3.06228	0.173563		3.47243	2.65e-07
6.97813	0.233082		5.21267	5.86e-08
4.1049	0.855443		8.1199	0.899841
4.51145	0.252992		3.84394	2.08e-07
3.79588	0.477395		6.80721	0.40287
1.93482	0.226877		4.29366	1.1e-06
1.91718	2.2777		3.09985	1.08606
1.5872	1.07e-06		4.22046	1.94196
1.7675	1.94e-08		4.13968	0.23642
2.17795	1.71651		5.38911	0.215801
2.55561	0.384253		3.04857	1.32987
3.97361	0.13326		4.09772	0.146833
3.30352	0.640741		4.12492	2.22846
5.76291	0.298546		4.27112	0.0424025
2.7689	0.44371		4.53413	0.667962
7.98647	0.464634		2.44917	2.84e-05
5.16175	7.27e-06		3.2453	0.100913
4.31299	0.149212		3.67444	4.87e-06
3.19247	0.285692		2.47614	1.64e-09
6.06862	0.236909		2.46685	2.80682
3.87452	2.08408		3.11204	2.71718
2.97748	1.95e-08		2.31874	3.79288
3.58066	6.25e-05		3.95995	3.23237
2.41796	2.08e-06		2.97956	0.449065
5.02975	1.59879		5.02587	1.62e-07
4.70786	0.304013		4.26296	1.53e-08
3.5844	0.262114		2.66194	1.05526
2.68048	0.871506		2.43951	7.11e-06
2.38641	5.11e-08		3.07557	4.11678
3.24482	0.18094		3.79024	0.366076
2.88204	1.37e-08		5.05315	0.0109758
1.95844	3.059		4.94892	1.69e-06
3.84395	3.49e-06		5.64238	0.937161
9.46253	0.702153		3.96447	2.91058
18.6263	0.31632		3.30623	2.23077
28.2778	0.267204		3.03923	0.833489
9.37944	0.0515796		3.24138	0.899858
3.21679	2.84e-09		4.04645	0.406689
4.56461	0.201869		6.6505	0.0468632
13.0666	0.0517229		7.00605	1.61456
3.25639	0.026097		4.47376	3.15e-08
10.2237	0.681993		2.6514	1.58e-06
5.0868	1.31382		2.45308	1.69871
8.1246	5.06e-11		3.81261	0.416816
4.35833	0.00105343		3.4692	0.461966
6.20337	0.582863		2.42791	0.0916229
4.3026	0.241444		4.5477	6.72e-06
7.00222	0.721897		2.84227	0.125418
7.08191	3.57e-09		1.85914	0.0161433
7.90134	0.276389		2.39249	0.116241
16.8536	6e-05		3.83045	0.165881
8.3285	0.0191483		3.73056	0.355419
8.1658	2.92e-08		2.94672	1.84401
9.29192	4.70308		2.42458	1.11298
17.976	0.0758384		3.4241	1.05975
8.34961	0.231282		6.10757	0.241469
7.73605	6.37e-06		7.61395	0.117999
5.29509	0.317055		3.54781	0.516236
5.33768	3.47124		4.05924	0.823364
2.60384	2.38246		4.61952	2.12843
6.56356	0.305423		7.13691	0.609383
4.34137	1.37e-09		4.10542	2.69e-07
5.79385	0.695405		2.77161	0.29726
3.22073	1.67e-06		3.25281	2.29784
8.41614	1.45765		3.62352	2.59387
2.85432	2.65e-06		4.60414	0.0801184
4.77945	0.22107		2.82222	0.869625
24.2727	0.106478		2.50547	1.98e-07
17.0595	0.0117881		2.16416	1.80982
8.57219	0.256342		3.08882	0.896956
6.74824	1.32452		2.3959	7.01e-08
7.83935	0.287497		2.93938	0.547018
29.218	2.42e-05		2.83985	1.26058
3.9046	0.797164		4.97581	0.0321681
10.0294	0.721717		5.87349	1.08329
9.3673	0.383928		4.35133	0.454586
6.27688	0.0227197		6.44706	3.46213
9.36854	0.256031		3.83182	0.074713
4.21059	8.55e-06		3.23754	0.519693
3.00703	1.67099		6.06564	1.92284
6.20719	1.77739		4.32919	0.132771
5.63327	1.78229		3.60104	0.399938
17.1722	1.57321		2.21687	0.383108
55.9387	0.0510048		4.42105	6.91e-08
11.1132	2.66e-06		5.76368	1.55e-07
5.90183	1.21e-06		2.62996	4.64e-07
18.3951	0.671309		3.01994	2.64e-07
10.0839	0.120935		2.42792	0.459833
15.8757	0.112359		2.7024	1.13667
10.011	0.0823081		3.47535	0.496665
12.4349	0.432975		5.08601	0.0207231
10.0667	0.574167		5.83723	0.232765
6.25528	0.966584		3.81634	0.410643
8.33161	1.92e-06		3.31207	0.24776
9.15342	1.00214		2.45281	0.268236
6.19004	9.08e-09		3.23984	3.94e-08
9.04324	1.94004		4.53941	5.63e-05
4.81004	0.670958		2.65805	2.4e-07
17.336	7.32e-06		4.8473	0.910498
10.2987	1.26931		4.11131	0.647743
8.02596	1.51314		2.91695	0.180162
7.58202	0.155143		3.65675	0.0799038
9.55151	2.01e-08		3.03655	0.192483
5.31432	0.782638		3.01495	1.49866
5.51333	1.6807		1.87095	2.3995
7.70561	1.25789		2.00606	1.31e-07
4.30734	0.138429		2.2821	1.54089
3.47927	1.00727		3.4722	1.45e-09
4.96556	0.662002		4.22969	0.968258
6.50094	0.215415		1.87767	1.41e-08
12.7882	0.340186		2.2613	3.30421
4.18556	1.96901		2.31955	0.205773
5.76593	0.314241		2.08118	1.27566
9.83823	1.21023		2.55062	1.25346
7.50194	6.54e-06		1.20232	0.613093
4.51738	1.25e-07		1.19302	1.74594
4.54794	2.31701		2.4088	0.0702428
6.1272	1.33371		2.07574	1.02966
24.6985	0.569828		2.29877	0.0954643
5.94516	1.15e-07		4.20683	0.93909
13.011	0.466024		4.1291	2.73e-07
6.91139	1.93e-08		6.48157	2.38704
6.55537	0.0180944		5.28293	0.275715
19.7617	0.0755883		5.30866	3.07265
9.25411	0.263514		6.45091	0.691564
4.98141	1.06115		5.27187	0.297248
8.49465	0.0631561		3.48096	0.00629204
4.84149	0.409164		4.28595	0.319893
4.46778	3.95e-07		2.87297	3.38e-06
5.16628	6.44e-06		7.45866	0.185481
5.98914	5.18e-09		4.62938	0.733556
3.95352	0.271435		3.6882	1.12662
6.85908	1.97e-07		3.23944	0.794956
3.92451	0.544981		4.24716	0.00912931
6.62096	0.0280248		4.8789	2.28e-07
7.24752	3.43893		3.11883	1.10095
4.46549	3.05e-07		2.92107	4.12453
5.01678	7.82e-06		3.82533	0.332437
6.28256	0.822853		3.79697	3.73e-06
8.14926	1.46293		2.93979	0.299248
9.13378	0.0416628		3.95103	2.47e-08
16.2077	0.353628		3.87598	4.13e-06
14.1907	0.32337		2.39332	0.509076
2.25117	1.22651		1.71713	1.6e-09
3.56719	2.01396		2.67589	0.865519
4.01404	1.76278		2.39293	4.89e-08
10.1349	0.184897		1.86204	0.378501
7.59303	0.610833		2.07355	3.85e-07
8.63936	0.904805		1.78963	2.82736
3.09091	4.11833		3.28912	1.37474
2.91873	0.55844		1.25301	1.19867
3.61875	0.610747		1.29269	0.481747
3.8159	0.584272		4.98454	1.17815
5.82872	1.05428		4.39631	2.57e-08
2.57984	2.39e-11		2.76831	0.0250275
7.36476	7.66e-06		3.38091	0.0581699
3.02217	2.32559		2.5105	2.0254
3.26912	3.17327		3.31209	1.15339
3.01186	0.846748		11.2075	0.558903
5.55453	0.343207		7.10146	0.103769
4.26884	1.95629		4.56538	0.52867
6.87767	2.63e-10		3.20331	3.18e-07
5.57404	6.05e-07		5.31675	0.421588
7.62188	1.45264		4.73459	0.000653092
8.04865	7.89e-05		6.19394	2.15925
5.04187	0.73096		5.16763	1.34239
29.0899	0.00260466		3.4577	1.61395
6.60759	1.81058		2.65951	0.92116
11.9868	0.850897		4.67645	0.000192295
6.69952	0.118521		4.79023	0.216585
4.922	2.65e-06		4.61921	1.54355
4.46965	2.61915		2.66394	3.83856
2.40033	2.63e-08		4.95601	1.22445
7.63718	0.334524		9.14184	1.05e-06
3.47217	3.26386		5.09558	1.2221
4.76445	2.86e-09		13.423	7.56e-07
2.96422	3.80865		4.98237	1.53876
3.98779	1.64435		4.0657	8.87e-09
4.20789	0.2433		4.95662	2.20395
5.22702	1.04937		4.94015	0.402622
3.65677	1.23e-08		3.27209	1.21502
4.99781	3.86e-07		3.97734	7.45e-07
3.34461	0.284859		6.34359	1.97953
3.80418	1.91e-06		7.12899	0.292665
4.1581	1.96667		4.83753	0.513723
3.78749	0.228309		10.1085	0.0656676
7.77879	0.0112679		4.7927	0.0569552
16.9533	0.265203		6.91029	1.64236
11.621	0.0837888		10.9765	3.35824
8.2561	4.3e-07		5.25627	1.06426
5.80671	0.451551		4.00271	0.0105897
12.1048	0.043952		4.09234	4.69e-08
7.43401	0.0967251		4.74356	1.36491
7.06486	0.530878		6.2816	0.456962
8.84083	1.44297		3.39204	2.49e-11
6.65483	0.442628		6.46618	0.847863
5.981	1.62529		3.50552	0.57709
5.59121	0.0173269		4.35127	0.336275
2.83482	2.45129		3.95769	0.82177
4.02659	0.623391		3.60522	2.01837
3.47585	0.59922		5.38452	6.12e-05
4.85791	0.142609		3.1035	0.358166
6.85562	0.968259		3.12661	0.00013766
6.76689	0.0549308		2.58973	0.359691
3.27748	1.56e-08		2.53386	2.08839
4.09634	2.1956		5.37745	0.00108632
9.99399	4.67e-08		2.28224	2.08e-06
8.67794	0.0573097		1.85851	4.73e-07
2.57339	1.29213		2.85718	0.547865
3.65276	0.340538		2.78753	0.454936
3.55977	0.0167026		2.43005	4.49e-08
7.62387	0.265803		4.62906	0.261725
2.38718	0.800869		2.34941	1.67886
7.46496	2.04e-05		3.7148	0.00950186
14.2606	0.0577476		4.00357	0.102935
24.1257	2.14e-05		4.18676	0.621933
2.97568	0.566743		5.37685	0.214832
8.58885	0.166098		2.86976	0.000830861
6.79212	3.26e-08		2.95688	0.132237
2.23174	2.04e-06		5.1977	0.572805
4.72915	7.16e-07		6.39807	0.328961
4.11747	0.434353		4.22991	0.200529
3.35656	1.57107		11.3117	0.320385
3.05369	4.08e-07		6.84338	1.20899
11.8118	0.0233529		2.8634	3.08e-07
17.9343	0.545766		2.67567	0.160295
6.53441	1.23538		3.7442	0.69628
6.84065	1.82e-07		3.8769	0.915858
6.25429	0.0580204		4.21052	0.0826981
3.46658	0.972446		3.66859	0.0355761
2.84509	3.53598		3.67429	0.0165571
3.27295	1.6941		5.01632	0.408746
4.54844	2.78e-07		7.21276	3.87e-05
5.93142	4.73e-09		11.0574	1.46e-05
3.21308	0.0160175		7.7874	1.0025
2.93159	6.12e-06		7.69297	8.85e-10
3.09055	0.341591		11.833	1.84e-08
2.11436	0.864723		5.25993	1.08e-05
19.0123	0.0883434		6.12752	0.011833
10.6922	1.28239		9.97218	0.766261
9.71107	0.700942		4.12637	0.513953
6.13695	3.57e-07		6.50058	5.75e-09
6.48437	0.0156414		2.64998	9.16e-06
28.0271	0.022945		4.58406	0.345157
9.8407	0.00155027		3.07803	2.75615
4.29085	1.82e-08		5.23493	2.23867
2.25652	1.37878		4.036	0.14416
5.73199	0.0701768		5.50093	1.16904
5.46115	7.07e-07		2.54089	0.714341
6.37716	0.587555		4.46705	2.12e-07
2.98924	0.923565		3.22666	0.388104
5.09299	0.0667246		5.8678	2.08e-05
2.85847	0.498959		6.55441	0.0554327
4.36465	1.46656		2.67405	0.154048
5.23165	0.0681429		7.93994	0.117436
5.97565	0.0744265		6.28671	0.258267
5.19319	0.44036		7.23524	0.233136
5.67026	2.88026		3.30074	4.94e-05
8.89546	0.243957		3.89865	0.101528
5.51194	0.852109		2.63662	0.474778
5.4593	0.379954		2.32819	0.596693
4.68921	0.0355552		4.59614	1.49e-05
3.53517	0.478559		4.87276	0.443235
3.0348	2.9169		5.88555	0.0625189
3.68129	0.145863		3.21536	0.723625
3.4181	0.707707		6.25221	0.357051
7.18014	2.26168		3.78858	0.0588705
4.53655	0.235958		4.17064	0.0489472
8.30392	0.128565		4.51372	0.37357
11.6767	2.45e-05		5.47893	0.747362
7.62241	5.48e-10		9.13679	0.568205
8.88236	0.0940564		2.67872	7.23e-08
6.79816	0.0199773		7.01556	1.04e-06
5.78793	0.0759705		7.41663	1.61851
3.50881	0.15088		9.79649	0.0176016
5.40321	0.328147		5.30677	1.95596
3.86116	0.950636		6.93549	0.597994
7.73576	0.217819		5.09463	0.00344254
5.93931	3.61e-08		8.43133	3.06e-07
3.82515	1.4255		8.75244	0.564289
3.12322	0.100274		3.63541	0.671921
4.97019	1.79835		4.02767	0.382934
3.95152	0.0815883		4.07936	3.61e-07
4.79693	0.31607		6.63623	1.13302
3.18971	0.298538		8.33847	0.0944728
4.2949	0.199319		3.05145	1.13e-08
3.3577	0.203271		4.43485	1.01984
4.62035	0.239842		3.09383	1.1e-07
8.91395	0.49106		8.93442	0.00835072
9.24691	0.801179		3.96487	4.37e-10
9.3828	0.607101		4.60864	1.18e-07
5.28858	0.505201		2.50556	2.81e-07
5.99845	1.04141		2.31651	0.975404
8.43615	0.763573		2.62288	4.61e-08
10.6502	1.54e-05		8.86947	0.00469186
5.57871	2.60339		7.20804	0.240341
4.10731	0.192098		6.74416	0.322317
6.47241	9.04e-08		5.61231	1.78857
5.50063	5.18e-08		6.98204	1.29e-06
4.24499	1.63e-08		11.8249	0.687692
4.287	9.46e-07		6.37919	0.118694
5.07613	0.780288		5.15917	0.106261
4.86398	0.676847		11.0944	2.96e-07
3.1914	6.18e-12		6.31268	0.708899
3.66276	0.0969262		5.16824	0.195544
4.93876	0.469432		6.06948	0.396359
5.83299	0.217452		4.80106	0.0795094
2.92619	5.62e-07		3.58001	0.222256
3.0729	1.03562		3.3276	1.54631
3.45591	2.65e-07		2.54753	0.0567418
4.5775	0.846989		3.52933	1.78112
3.8069	0.684553		4.45336	0.0095923
4.51048	1.03e-08		4.69572	0.262495
5.16366	0.0414248		2.49401	1.58234
16.7074	0.133114		2.86987	6.04e-05
4.78275	0.108969		9.95057	0.284192
6.53007	0.538563		9.94769	0.181551
8.28665	5.72e-08		6.04131	0.828515
4.78599	0.196432		3.84	0.62916
6.02157	3.72e-10		8.89972	0.551058
6.30991	1.34325		6.68807	0.892478
4.11734	0.333704		5.81079	0.804192
3.38409	0.169325		7.16218	0.199318
4.39125	4.03e-06		4.17052	1.01386
4.50917	0.318676		6.30886	0.0244918
4.04173	0.170289		6.93878	0.0933115
3.71442	0.544513		3.70099	4.54e-07
2.86512	2.68819		12.6473	0.471633
4.00887	1.32151		4.86355	0.393907
8.22722	0.0245675		7.37486	0.128541
7.31965	0.415311		4.61935	0.529464
6.24767	0.0983657		7.75469	0.593096
14.9043	0.313664		6.83272	1.48e-08
6.24903	1.12739		4.49085	0.691881
8.67354	7.12e-10		4.83467	1.80685
11.0697	0.0305497		5.11972	6.96e-06
6.33741	0.222567		7.87664	0.0737544
3.96136	0.0590317		4.9987	6.07e-08
5.48322	1.3e-05		5.51104	0.418688
3.16308	7.97e-10		3.77155	0.592341
3.82214	0.115326		2.76183	0.000160171
6.24272	0.0522952		14.8665	0.0339159
4.53839	0.360266		12.0156	0.183366
4.41834	0.0810519		6.15055	0.016544
5.54283	0.460638		10.1597	0.878624
5.16683	2.08e-07		3.08281	0.278584
5.47043	0.344472		6.1956	0.0977716
5.48087	5.51e-07		2.87291	1.79398
4.09412	0.481421		2.82062	0.0242863
3.07336	0.293356		4.07077	0.69596
3.92901	0.331376		4.13823	0.140782
3.98394	0.107407		3.54989	0.581805
2.5762	0.466366		2.97674	0.384681
19.9617	0.395803		4.53328	0.754674
16.9397	0.0718899		3.46448	1.38052
4.83311	0.0979812		4.80705	0.543318
18.0013	0.0330206		5.15643	0.656175
8.98461	2.37e-08		3.01164	0.662305
14.0618	1.23752		8.17004	9.05e-09
5.8867	7.42e-06		5.46328	0.142553
3.86279	0.0332849		3.67839	0.0908392
6.39831	0.159928		2.68459	0.224934
3.87451	0.621304		2.8713	1.54544
4.45415	0.696789		3.944	1.3e-06
8.99158	0.00011601		3.03425	0.17843
3.15142	0.640947		2.9739	0.533654
1.91557	1.39941		8.41031	0.911685
2.43965	3.87997		8.03456	0.160462
3.29889	0.024445		8.35752	0.185428
4.92191	0.381189		3.88598	0.631683
4.21206	0.310389		4.83916	0.848575
5.43913	0.493156		4.1971	0.757211
5.06103	0.100501		3.36467	0.75015
7.86765	0.114358		3.94807	0.0577528
14.5498	6.24e-07		3.30623	1.62e-06
7.48266	2.41776		4.42745	0.584346
4.73619	1.59e-07		3.98948	0.576687
6.31362	0.238842		4.71245	0.0501217
6.19625	0.328032		3.42674	5.76e-07
8.78153	0.016696		2.85477	1.02759
5.64296	0.422897		2.59793	0.402062
6.58988	0.0030525		3.07561	0.596512
7.53049	2.49754		3.65982	0.455081
4.48911	0.113302		2.78179	0.0647314
4.95987	1.76e-07		6.47586	1.34702
8.91345	0.0239928		12.4756	0.139269
4.36736	0.073669		3.80529	0.0471734
3.80573	0.0179458		5.45373	1.01614
4.95439	0.247504		6.0295	1.6432
5.36308	0.243763		3.93958	3.01896
3.74091	2.45136		4.26194	2.31e-07
3.80469	0.24081		6.20441	0.0595915
3.55222	1.90404		3.83142	0.689177
3.32051	0.124996		3.65397	0.0903442
3.22593	0.763214		3.95719	0.979971
3.35337	0.916749		4.15888	0.471828
13.8084	0.618093		5.75165	0.0288487
9.62923	0.275675		2.78665	1.6451
10.2176	4.59e-09		2.86934	0.973283
19.2762	0.0239963		6.79225	0.125611
9.74451	0.236948		4.82682	0.328734
6.73449	0.0172555		4.77513	0.735981
9.1331	0.22325		5.55503	3.7e-08
57.1617	0.00021749		14.4787	0.000565019
8.12034	0.792081		6.38039	0.0329227
4.06669	0.0225278		4.24998	0.575967
5.7287	0.155903		3.72788	0.377154
4.70895	1.69447		7.24292	0.0372123
4.88339	0.0172334		6.79858	1.12e-06
9.1278	0.335775		5.87843	0.0236556
5.23936	1.19422		3.12221	1.17571
8.13844	0.0893631		3.9811	0.922033
4.09318	0.0015876		3.44474	2.19283
29.6665	0.00146219		3.27535	6.86e-08
5.5069	0.11839		10.0885	1.69399
4.11646	2.06911		9.23445	2.24e-10
5.21342	1.01911		6.3773	0.237953
19.7892	0.00365477		3.10942	1.28447
7.9905	0.156804		6.02435	2.75e-07
5.08532	0.45205		8.38711	0.366381
6.70477	2.06742		6.56843	1.10021
6.98196	0.0657735		3.23094	1.09e-11
3.45383	3.24e-07		4.2305	1.09825
4.02091	6.33e-06		8.03731	0.139934
9.08587	0.0265113		5.15365	4.17e-08
2.95535	2.12648		3.37186	0.0388979
2.90039	0.240444		3.76605	1.71745
3.78678	0.106951		3.50334	1.30973
3.44527	5.85e-10		3.38571	1.06052
3.40811	1.56542		3.23755	2.5499
3.66912	0.0737475		4.8679	0.985662
2.90022	0.0278039		3.85435	0.231442
3.16974	0.317262		6.25756	0.695564
4.35962	0.236036		4.25422	0.145371
7.76184	1.83e-07		5.56393	0.215585
3.70159	0.0874579		3.88025	0.304313
7.67255	0.137412		3.96285	0.255908
3.21287	3.42e-07		3.89204	1.04421
7.72697	1.92061		3.12666	0.355724
4.8472	5.72e-08		4.70738	0.274457
4.0266	0.273644		4.73234	1.01067
5.89796	0.109964		3.00406	0.0635711
2.76677	0.993133		5.54065	0.16246
3.06725	0.724946		4.07792	1.38e-06
3.48667	0.184484		2.98515	0.0560497
3.7408	0.290825		2.54927	0.170376
4.28347	1.55413		3.87379	0.0243244
2.93208	0.211738		3.18182	0.0912571
3.14529	0.15116		4.67431	4.5e-07
3.98963	0.227955		5.8424	0.648595
4.30188	0.077062		6.18411	1.48703
4.15021	2.52244		4.91904	0.254066
4.43149	0.563207		4.02272	0.559543
4.54987	0.289291		4.46379	0.0578767
3.27771	0.817046		2.95949	0.273665
2.74256	0.716041		3.78453	1.77e-08
17.7127	6.5e-07		2.75962	1.61567
4.7039	1.39e-10		2.33899	1.07729
6.16138	1.47e-05		6.18288	0.0641502
4.57048	1.29368		4.46448	0.0365726
5.10536	2.75e-07		3.17542	1.13134
3.90732	0.313625		3.38927	4.27e-08
4.28644	0.0137509		3.04978	2.02392
3.22938	0.56723		3.28661	0.117711
3.67459	1.49168		2.63922	4.18e-07
3.09746	0.559541		2.9406	9.65e-09
4.13918	0.26229		2.42693	0.105587
20.9268	2.12328		2.00211	1.23e-09
18.3998	0.0766337		2.46561	4.82e-06
5.42006	0.811346		7.14843	0.284497
24.0307	2.71e-08		6.12271	0.344676
5.0774	0.943083		4.41477	1.15791
4.08518	7.1e-09		4.74205	1.4956
6.38343	0.181445		4.53059	8.32e-08
3.89747	0.446449		3.81862	0.246213
4.28993	0.164826		5.3959	3.43e-08
6.40455	0.259446		4.3321	0.112716
5.14784	0.989393		5.4242	0.332904
3.44069	0.105078		4.0428	0.056336
4.71059	1.12e-09		3.23993	0.0906654
3.57124	0.615502		5.2848	0.088437
5.94327	0.0977253		4.24095	1.1189
4.06318	7.31e-06		5.78411	0.589565
4.71944	9.13e-09		3.82482	0.790684
3.34222	1.06e-08		2.99735	3.17658
3.9258	0.123935		8.05498	1.41552
7.40312	0.000214384		3.35159	3.13222
3.41378	9.78e-08		2.8563	0.849537
6.71924	0.00205187		5.24456	0.000177413
4.29935	1.35e-06		3.72095	0.971625
4.1689	3.89e-07		9.79142	0.347861
4.82744	0.427603		5.40253	0.749641
4.9721	1.53023		4.94338	2.07093
3.26663	0.0232047		14.5126	0.0574305
3.6335	0.136891		4.51096	0.0408674
3.25908	0.000615747		2.94403	2.85e-08
8.57212	2.12e-06		3.94768	1.00217
4.186	0.851862		2.80611	0.740234
3.12084	2.68069		3.49664	0.81423
2.21016	9.63e-08		2.85011	0.0633387
5.12728	0.145813		4.52522	2.34679
5.22352	0.00129749		7.0683	0.412406
3.83436	0.38709		3.61653	0.599371
8.79646	0.157884		5.30437	0.074851
13.2121	0.0134237		3.13278	0.587155
6.18511	0.0442507		3.70858	0.995985
10.3654	0.0632365		6.6288	0.562208
2.1759	1.09762		3.7481	0.060375
7.94187	0.374659		9.59426	2.84571
9.71303	0.213096		4.9136	1.06903
5.50522	0.0832506		4.99966	0.513301
5.63864	0.765211		8.98709	0.55497
14.2333	0.00402628		7.17039	0.0486352
8.38339	0.0486575		5.47305	1.0916
5.81518	1.48662		2.82106	0.208372
5.14469	3.67188		3.32787	1.32e-05
7.25628	0.384371		6.70484	0.604557
4.50319	0.93859		9.23516	0.000103944
4.5118	0.19433		3.87462	0.185429
5.48997	0.649791		11.8957	0.849129
6.18322	0.0283528		5.588	0.400425
4.12868	3.44241		4.16012	0.00385576
15.9242	0.191377		3.88886	3.24e-08
11.5781	0.283264		4.15132	1.39e-06
5.61203	0.148274		3.37759	0.333499
5.84398	1.61e-06		3.88953	0.423951
9.31076	0.32055		3.18833	1.07055
10.8315	0.044536		6.37215	0.320884
9.26881	4.72e-08		4.25456	0.137473
4.40825	0.0568143		6.12115	4.28e-08
5.58761	0.239918		4.65223	0.0391902
3.44525	0.472159		3.51376	0.0225049
4.50515	0.00226947		4.11803	0.0262008
3.43644	0.0289347		4.73057	4.33e-06
4.2106	3.41721		2.61265	9.51e-06
5.90455	0.596952		3.47656	1.88984
3.84912	0.377007		2.65211	3.27e-06
3.35255	0.0239454		5.18458	0.000140769
12.4554	0.335774		8.71504	0.0210877
5.91342	0.412624		7.75109	1.72753
7.27644	0.213683		6.64469	0.773515
9.43775	1.44677		3.86974	0.0125898
6.67317	0.708968		5.74475	0.00606864
5.25555	0.406753		3.12725	0.0678029
3.64313	0.0283938		6.57463	0.0717984
4.57106	1.16483		10.9634	0.0218066
3.29285	3.02e-08		7.0106	0.908569
4.07645	3.92e-07		3.03104	1.17e-07
5.1728	0.691676		2.58624	0.356361
6.16928	0.0328712		6.9052	3.99137
8.61983	6.87e-07		7.20356	0.287218
4.51428	0.0817689		4.02729	4.01649
7.56545	4.27e-07		32.1614	0.0169284
5.39624	1.14e-09		9.27192	4.22e-05
4.21898	3.1e-07		6.04826	0.22467
5.38975	0.0210523		4.41372	0.0296034
3.32419	0.144523		5.63248	0.0951782
3.1859	1.56049		4.43724	3.32272
10.4257	0.369559		4.37468	0.0505117
6.37149	0.149703		3.23352	0.992142
4.52713	0.113537		4.29217	0.223378
7.59508	0.02353		3.03647	1.3e-07
4.93556	0.601923		3.59223	2.31e-12
4.82763	1.16495		2.77187	1.56777
4.63748	0.331577		6.44366	3.91e-05
5.00623	1.08117		6.81255	0.411438
4.52545	0.234603		5.24919	6.31e-06
3.45623	2.12246		2.94729	0.641872
3.59513	0.120122		6.87514	2.73e-07
2.95832	0.157381		3.91379	0.300341
2.86451	2.37e-07		3.06027	0.0534951
3.01231	3.07e-06		4.54615	0.458827
6.8685	1.45956		5.82863	1.33e-11
6.32016	0.0643266		2.81304	0.936939
8.85481	0.319393		5.22195	0.0544201
4.82828	0.218708		3.19266	0.655612
4.97296	0.59952		3.93955	0.593117
3.74455	0.026831		6.10184	1.11442
7.02026	0.805774		6.0618	1.7193
5.9669	0.0651351		4.73858	0.176004
5.51972	0.443676		4.32163	5.48e-07
5.32153	0.698711		3.55852	0.00113187
10.7824	0.196878		3.46538	1.9704
23.4335	0.000136745		5.8341	0.171598
8.66884	1.3e-09		7.89525	4.03e-07
18.9759	7.2e-05		6.1831	1.2069
12.3881	5.97e-08		5.81494	0.0905453
16.5075	3.84e-06		5.31638	0.033145
10.3263	0.144925		3.84572	0.00170452
7.11805	0.146135		3.85412	1.87878
6.91105	0.219595		2.82561	0.560421
7.80571	7.62e-05		5.36478	0.294866
8.95823	0.111315		3.95512	0.194316
6.52086	0.0594531		4.51014	0.00709344
5.60602	2.07e-09		4.14881	0.186971
4.98198	0.415626		4.25999	0.184254
3.55026	0.448368		3.30459	0.000876996
4.32274	1.45e-14		2.31587	0.330495
4.46646	0.903282		2.29469	0.00419
3.65111	0.368258		11.2537	0.290492
7.78236	0.323762		6.7245	1.79e-05
5.85057	4.7e-08		11.7769	0.0696509
5.96643	0.275545		8.56773	0.35826
3.91967	0.185768		3.99207	0.911902
11.5741	5.65e-07		5.9334	0.0721996
3.57123	0.110212		7.86087	0.0696833
4.43522	0.080249		4.01827	0.0165468
4.60648	7.14e-05		2.81829	0.0126773
3.42699	3.20461		3.95613	1.9769
5.3502	0.451132		3.35218	0.183075
3.14386	7.45e-08		8.55136	4.66e-08
2.74329	0.768338		5.92579	0.346459
3.83226	0.282574		6.6903	0.845551
8.73638	1.56e-05		5.58063	0.0396628
4.10424	0.0346093		6.60025	0.248941
3.73446	8.09e-12		6.11587	1.13287
4.25912	0.00129074		5.92282	0.0665683
3.20428	2.39736		4.23095	0.157762
3.18535	1.30502		4.30174	4.75e-06
5.73979	0.154001		6.41161	6.35e-08
3.30863	0.111709		5.67361	0.00873555
3.47822	0.406403		4.7785	0.0477304
4.60172	0.91643		4.06409	1.17091
2.88808	0.524839		3.45008	3.4e-08
4.96632	0.0404788		3.80673	0.256875
2.88522	0.533977		3.20896	1.96981
6.34475	0.215815		3.68445	2.26524
6.32172	1.95405		3.47063	0.779653
4.11622	8.15e-11		3.14551	7.5e-06
3.25677	1.37407		3.1353	0.478994
4.09053	1.67e-08		3.48074	5.42e-06
3.96713	4.78e-10		3.62175	0.0405608
4.33794	1.94617		2.88909	0.248075
4.94933	2.28031		3.08064	2.96165
4.14929	1.00517		2.94207	4.21e-09
3.32906	7.26e-11		6.86822	0.0439963
3.05209	0.846994		8.47545	4.74e-08
2.76525	0.768946		6.59379	0.698645
11.9592	0.0071701		5.97072	4e-08
4.93494	6.68e-09		4.61568	0.316639
4.80697	0.086045		4.39235	0.490022
2.45287	0.102273		3.62908	0.343922
6.57841	0.0111648		4.12433	0.375799
2.46873	0.947876		5.08323	0.562643
5.18376	1.16e-06		3.42614	0.754393
4.36232	1.2e-06		4.26123	0.0476194
4.78729	2.02461		3.61515	0.295167
2.91938	1.78394		3.31846	1.89e-08
2.75904	1.897		3.04678	2e-07
2.938	0.158323		4.89223	5.46e-08
3.06669	0.305375		10.8371	0.0247968
4.09779	0.8904		3.52678	4.72e-07
3.27671	1.37e-06		2.68644	0.750821
2.50292	1.33e-07		8.15395	1.05083
2.54956	2.24432		14.8404	0.0796152
12.4515	0.174964		7.4168	0.847791
10.3714	1.04133		5.04546	1.38863
8.13667	3.26e-08		5.08437	0.399063
7.90487	0.321069		3.77953	0.0184172
5.60995	0.0158214		4.47504	8.54e-07
5.54775	2.04e-06		3.72022	0.0933825
4.41845	0.00291543		4.74977	1.21317
5.55879	0.669458		3.9895	9.71e-07
2.9896	4.93e-07
6.59213	0.637658
5.12814	0.086907
14.138	0.26115
4.08814	0.00482301
30.6374	0.005871
3.86352	0.213974
3.85265	4.16e-08
5.29472	1.60937
2.84575	0.198958
5.29077	0.107023
6.83615	1.03e-08
4.07647	0.225306
9.26286	0.024093
7.92093	0.517112
3.27166	3.83e-09
5.22302	0.880445
3.74201	1.63e-09
4.52853	0.240591
3.00555	0.264463
2.76954	0.365034
3.14893	0.927093
4.48219	0.701475
2.49477	1.77394
4.29497	0.377547
3.29442	0.448636
2.83541	1.6395
4.33779	0.691172
4.94832	0.538835
7.05544	6.99e-06
5.67883	0.148299
2.79697	8.07e-07
4.47482	0.483222
3.1928	0.10494
6.13224	0.70211
3.65992	1.1e-07
7.5436	0.0700748
4.31086	0.186182
4.19742	0.0773708
3.63682	0.453263
4.21943	0.0100698
2.44201	0.741727
3.43436	0.338311
3.54716	2.43628
5.25673	0.147131
6.24861	0.989391
4.54515	0.209005
5.55009	2.60999
8.10595	2.93e-05
5.34003	0.301901
5.43106	0.495564
3.56482	0.0780313
4.01481	1.09e-06
4.12086	0.0931801
2.70863	1.53582
3.06464	0.0475893
3.72193	0.473791
3.62793	0.0869591
5.90569	0.252985
5.73856	1.99e-05
4.47122	0.0384168
6.39718	0.0717641
10.6205	0.016368
3.54032	0.185828
6.40534	0.487881
3.98124	0.1467
4.50003	0.772951
4.49014	1.27e-05
8.78365	0.885239
4.15734	1.0333
9.32352	0.0576441
6.4937	0.012623
6.5677	0.207468
3.31013	4.96e-09
3.77484	3.86e-08
4.61973	0.0611553
4.46728	2.07e-07
8.96216	0.046087
4.38116	1.17883
7.82482	0.0824955
3.70773	7.17e-06
2.90956	0.623188
3.33032	9.67e-08
4.2192	0.104661
3.96089	0.0413877
2.35791	0.792018
2.34421	0.0361905
5.24298	0.0333943
2.62417	0.146143
5.12207	0.0461832
6.11333	0.409125
6.65498	0.580566
2.85854	0.60687
2.47486	0.0243162
2.81381	0.000350954
