# Supplementary material for: Modular in vivo assembly of Arabidopsis FCA oligomers into condensates competent for RNA 3’ processing
Source: EMBO J. 2025 Feb 24;44(7):2056–74. doi: 10.1038/s44318-025-00394-4 (PMC11962161; doi:10.1038/s44318-025-00394-4)
Supplement: Supplementary file 8 — Source data Fig. 3 [file 44318_2025_394_MOESM8_ESM.zip › SD figure 3/EMBOJ-2024-118276R-Figure_3E_Source_Data-sd.xlsx]

## Sheet: Sheet1
Stoichiometry and diffusion coefficients of FCAwt and FCArrm particles from 3 replicates
Stoichiometry			Diffusion coefficient
FCAwt	FCArrm		FCAwt	FCArrm
5.08532	3.0693		0.637311	1.58e-07
4.84149	5.31976		6.54e-07	0.269736
3.78645	14.4787		2.05e-05	0.104556
9.01136	2.08118		0.0166206	0.0972061
5.14784	7.0106		2.0191	1.35547
4.28644	5.31675		0.528159	0.511378
3.42699	2.78179		0.233434	1.63461
3.77203	3.48096		0.100582	1.1569
6.32016	3.4722		1.85873	0.788135
5.80671	3.94768		0.0251109	1.7292
4.53839	4.53328		7.69e-07	2.69909
3.71442	9.23445		0.233283	1.74e-07
7.36606	3.81634		0.132168	0.124743
5.38975	9.41786		0.55694	2.54898
11.9592	3.68445		1.24838	0.0293171
8.57219	3.47656		0.406581	1.47656
5.73979	3.72095		0.0803176	0.162394
3.5844	4.98454		0.831962	1.08523
8.96216	2.29469		1.14255	0.362254
5.7287	3.03923		0.169592	0.16173
3.92451	4.95662		1.4749	0.680524
6.02157	2.88755		0.416696	0.162429
5.50063	3.62908		0.595567	8.36e-05
2.40316	6.25756		1.62e-05	1.77416
2.9896	3.70323		0.289583	3.57e-08
10.6205	3.8769		0.469053	1.02806
3.8069	6.31268		0.721119	1.11e-06
29.6665	4.42105		0.508578	0.403553
4.93494	2.06777		0.810317	0.175546
5.76593	3.01164		1.20612	2.15164
3.90732	2.5708		0.897649	0.877426
4.48219	4.73234		2.89354	2.40541
3.7408	6.60714		0.105599	0.291528
6.13695	3.32965		1.85404	7.79e-06
28.2778	3.05145		0.616465	0.385274
2.90956	5.76368		2.35e-08	0.589912
2.1305	9.73212		0.0189054	1.21e-07
4.9721	4.91904		1.87e-08	0.10077
9.3828	4.59614		9.53e-07	1.40293
3.74201	5.4242		0.108307	0.967775
4.00887	2.42458		0.527888	0.032331
4.34137	6.12271		0.144789	0.0442811
2.57339	5.8678		0.0398728	0.396165
4.60172	3.03425		0.168248	1.63153
5.55009	3.38927		5.49e-05	0.634412
4.7384	4.83753		1.63e-06	1.19e-07
10.4322	5.37685		0.495074	0.0302396
19.9617	3.95613		0.0347138	0.0271154
3.22073	4.32163		0.246676	1.99218
2.54956	4.34432		1.48e-08	0.102261
7.24752	4.99966		0.241648	0.0111719
3.70773	3.63285		0.459949	0.0487202
3.06669	4.25456		0.1344	0.171802
4.1766	2.41168		0.375364	2.61487
12.4554	6.25221		0.200622	3.54e-06
5.93931	3.944		0.209428	0.296767
2.76954	2.67405		1.48213	0.134387
6.4937	4.13823		0.110166	2.13e-09
3.14893	4.1291		0.0316955	2.55839
4.31086	9.94553		0.0356088	0.0382361
16.1287	3.78453		1.04413	1.4091
2.63432	11.0944		0.364843	1.48e-07
7.97568	3.82595		1.7e-08	0.0130806
3.20428	11.8957		0.883056	2.44e-09
4.09634	4.21873		4.09e-06	1.5e-07
3.06725	3.01994		2.75273	0.202057
3.41378	7.87664		0.248411	0.159233
3.48667	7.21276		0.359407	0.772223
4.60648	3.23984		1.74988	1.95208
16.9533	4.51096		0.526977	0.375233
19.2762	4.61921		2.27371	0.0768357
4.51428	7.66634		2.82e-08	0.530849
15.9242	5.09558		0.321373	0.0816746
8.91395	8.56773		0.157458	2.08e-06
3.47822	2.39066		6.37e-11	4.98e-13
5.76291	6.34359		0.418427	0.842322
4.07645	2.11707		0.416325	5.02e-10
5.56624	4.79102		0.234254	0.799207
3.87451	5.44771		0.534562	0.503828
2.39199	6.93549		1.96e-13	1.12509
4.95987	3.93958		1.08276	1.95792
3.89668	3.08064		0.379313	1.31e-08
10.6922	3.12221		3.16e-08	0.169507
6.15622	3.42674		6.24e-12	0.590434
7.08191	5.61231		1.82e-10	1.76632
9.13378	3.88953		0.148293	0.245263
5.60602	7.23524		0.257994	3.91e-07
3.96713	6.43954		0.381357	0.00510357
3.86279	4.83655		0.858404	0.806733
10.0667	3.45746		2.69134	2.92246
55.9387	3.47063		0.300754	1.36231
3.98124	4.08215		4.95e-06	1.25877
4.186	5.9334		4.64e-05	0.930662
18.9759	5.3434		2.37e-07	3.45454
4.41834	3.62352		0.675783	2.5065
3.45458	5.15917		0.165351	0.250699
5.58761	6.46618		0.740349	0.790777
2.98924	4.49266		4.99e-09	0.0567147
7.59508	5.3959		0.159415	6.54e-07
5.96643	3.70099		1.80429	4.02082
14.8483	2.49118		0.569707	7.84e-08
4.36232	6.6505		0.263334	0.505256
5.15393	9.95057		0.709665	0.947179
7.79037	3.39737		0.00558137	0.26529
14.1214	2.97956		1.69e-08	6.68e-10
1.59179	7.16218		3.06e-07	1.20345
3.4181	4.959		1.48968	3.68e-08
7.91059	6.41161		1.70073	1.04879
6.24861	5.74328		1.79879	0.372682
3.34461	7.61395		1.34289	2.73358
3.65677	2.45308		0.0758555	0.108744
4.57106	3.6882		3.11033	0.062402
5.12728	3.80673		2.02771	1.46288
3.00555	3.19266		0.060931	0.0784674
2.87647	6.1831		0.19269	2.7e-07
5.64296	3.37186		0.0461738	1.44998
4.99781	2.2613		0.489834	0.217718
5.94327	5.87349		0.623265	0.931348
4.01404	2.62819		4.3e-05	0.0282072
2.79697	7.17039		0.232403	0.407266
4.85316	2.7534		0.090686	0.583449
8.04657	3.84		1.73e-06	0.151476
7.86283	4.46705		3.11e-08	0.232695
4.71944	5.21801		0.313803	0.0766714
4.10424	2.54845		0.157818	1.35138
2.74329	5.30437		0.0694858	0.149506
3.86352	4.61935		0.223389	1.83e-07
3.44069	3.87379		0.729696	0.10073
5.19319	4.02729		1.63e-10	0.138797
3.21287	2.86934		0.0131928	0.917663
18.0013	3.44474		1.27e-06	0.409171
3.44525	5.05218		1.92339	2.14296
3.8159	2.67567		0.0626568	0.322218
7.30014	3.7148		5.39e-08	0.615194
3.32419	7.28109		0.108893	2.37803
7.9905	4.54615		0.535433	2.57441
5.36308	2.68644		0.218953	1.6973
3.18535	4.0428		6.39e-08	0.445201
3.79588	2.43005		1.59e-10	0.0896129
3.79632	1.81104		0.405889	1.90931
6.37716	6.0466		0.124736	0.124516
3.09055	4.89223		0.591964	0.561288
4.78275	2.65043		1.00037	1.40943
6.63183	3.88886		0.280747	0.173907
9.29192	4.05924		0.0792396	0.244379
3.65348	3.54989		1.11998	0.267128
6.19004	4.86355		2.13155	1.87035
2.55561	11.1769		8.43e-07	2.7864
4.25912	5.16763		0.0313279	0.159047
3.76265	2.64998		3.14e-08	1.41e-08
3.54716	2.31874		0.226843	1.47257
6.40455	9.59426		2.05e-07	3.52e-07
6.19625	3.12661		0.257732	0.317296
3.91967	2.92107		4.27e-07	0.717545
3.95352	2.32027		0.620219	0.420297
4.11622	2.11797		9.06e-05	1.61634
4.38116	2.39332		1.92e-08	1.79e-07
16.9397	2.40807		0.0567113	0.412822
4.43522	6.2816		1.22115	0.199803
7.34266	2.94672		0.807606	8.11e-08
5.47335	3.03104		1.69e-05	0.324674
4.54844	3.4241		1.64e-06	0.796562
11.2908	4.60414		0.654735	0.124538
8.73638	10.9634		2.31e-08	0.588103
6.79816	6.28671		0.976881	4.81e-08
5.01678	2.9279		0.652329	0.235221
8.78365	4.47376		0.0792013	0.572065
4.5118	4.07077		3.14e-08	2.52e-06
4.45415	13.9371		0.556775	1.41659
3.59253	6.86822		0.786413	1.45e-06
7.76184	2.46561		0.547053	2.31206
7.09664	6.52107		6.8e-08	0.287489
12.1048	4.47504		0.845442	1.43e-08
17.9343	6.89215		2.56504	0.449557
2.90039	2.51478		0.0621383	0.657761
3.35255	5.50093		1.11348	0.730525
10.8255	6.38039		0.106986	0.954732
5.16628	4.18144		0.0301493	7.75e-06
15.5064	3.89204		0.230915	7.97e-07
34.6669	4.43724		0.0337466	2.75e-07
4.46965	11.0574		0.0860347	1.26584
5.0774	6.11587		8.05e-08	0.253088
5.89796	4.10542		0.413546	2.41e-08
3.46658	3.60104		0.61568	1.85e-05
8.67794	2.94403		9.86e-09	0.484034
3.61898	3.31207		0.414655	4.67728
4.51145	6.96365		1.14223	1.78e-06
8.58885	2.22789		0.969799	6.84e-07
5.97274	2.8563		2.14391	1.42e-09
13.0666	2.63662		1.42388	0.356759
4.12086	1.79738		0.895586	6.78e-09
3.30863	2.58624		1.66047	0.440323
7.36369	6.37919		0.992356	0.495431
4.49014	4.37468		0.19338	4.09e-07
3.80469	4.86856		0.0238729	1.54e-08
6.91701	3.82482		0.225855	0.595821
5.54775	2.54753		0.649859	0.0652624
3.85265	5.63248		0.634026	1.93407
8.91345	3.13278		0.93343	2.43e-08
2.2011	3.12666		0.545432	2.9e-07
5.98914	4.17064		2.39e-10	0.284715
6.27688	7.36105		8.3e-08	1.09931
11.6767	4.00357		1.1897	3.33e-08
8.34148	4.69572		0.0511675	0.641554
7.48266	3.80529		1.14e-08	0.75222
24.8603	3.23993		0.11084	0.96662
5.97565	3.84394		0.626093	0.168403
14.138	2.66394		1.12e-07	0.426911
5.12207	3.46538		1.4e-07	4.01e-06
2.23174	2.17906		0.766134	0.145766
3.63134	5.74475		0.707229	0.00105578
17.7127	4.26194		0.251365	1.43737
7.20195	2.77187		4.31e-10	0.805133
7.78236	3.23754		1.13973	0.80784
2.5762	3.4577		1.26861	0.206544
7.58202	3.38091		3.64e-07	0.241963
4.57009	9.79142		2.49e-08	0.18735
3.1859	2.01866		0.0765148	4.11e-09
3.86116	3.98948		1.4e-09	0.977334
4.37832	4.02767		3.67e-10	0.0956394
7.24878	6.60025		0.0411953	0.0958991
10.4257	4.2742		1.58031	2.93433
2.68048	4.74205		0.734451	1.60432
2.70863	5.14669		1.31e-08	2.17e-07
10.2176	4.21052		0.122029	2.08681
2.86451	3.62175		0.0164462	0.00447834
5.94516	4.00271		2.23e-12	0.00578982
3.96089	4.46938		0.743197	0.662959
3.72193	1.29269		0.000213761	1.62156
5.07613	3.24138		0.833806	2.13955
8.98461	3.65675		3.27e-07	0.488035
10.4932	4.29366		0.158806	2.0033
2.93159	8.93442		2.37395	1.3e-08
4.68921	4.25422		2.14375	1.98549
5.91342	2.53189		0.214238	0.248875
4.86398	4.9987		1.0237	1.75132
4.21898	4.29217		1.99458	0.73728
16.2077	2.48781		0.582637	3.15e-06
5.43913	4.32919		0.227738	0.0894533
3.45623	4.87755		0.698003	2.17919
4.51738	2.3029		6.43e-10	4.08e-13
4.5775	5.92579		0.253698	1.88376
6.79212	3.96285		2.15e-08	3.31e-08
4.80697	6.0295		1.62295	8.17e-07
6.11333	2.98515		1.74559	0.19456
5.5428	2.16416		0.34534	2.03871
16.8536	3.73056		5.68e-07	2.33249
4.82828	6.5305		0.359714	1.3501
5.12814	3.32787		2.29942	2.05654
5.39624	3.03647		2.05e-08	0.576871
2.81381	2.42273		0.173563	2.65e-07
3.97361	1.19302		0.233082	5.86e-08
4.1689	3.63541		0.855443	0.899841
14.1907	1.80428		0.252992	2.08e-07
5.89973	5.25627		0.477395	0.40287
3.01186	4.07792		0.226877	1.1e-06
8.04865	5.46328		2.2777	1.08606
57.1617	3.58274		1.07e-06	1.94196
5.55879	5.31637		1.94e-08	0.23642
16.5075	6.79247		1.71651	0.215801
10.8315	2.29877		0.384253	1.32987
6.18322	6.10184		0.13326	0.146833
4.72915	3.20331		0.640741	2.22846
2.07745	5.1765		0.298546	0.0424025
3.69864	2.52019		0.44371	0.667962
2.11436	2.81304		0.464634	2.84e-05
8.83835	2.78753		7.27e-06	0.100913
5.85057	7.76129		0.149212	4.87e-06
24.0307	4.98418		0.285692	1.64e-09
5.47043	10.8371		0.236909	2.80682
4.29935	4.16704		2.08408	2.71718
3.22231	4.73459		1.95e-08	3.79288
3.12322	4.04845		6.25e-05	3.23237
1.93482	10.452		2.08e-06	0.449065
7.10552	2.39293		1.59879	1.62e-07
9.04324	2.50556		0.304013	1.53e-08
5.90569	3.84572		0.262114	1.05526
4.52713	3.06027		0.871506	7.11e-06
6.18511	4.67431		5.11e-08	4.11678
2.50292	3.30074		0.18094	0.366076
5.19761	3.95995		1.37e-08	0.0109758
9.46253	4.28295		3.059	1.69e-06
2.53534	5.31638		3.49e-06	0.937161
14.9043	1.81744		0.702153	2.91058
8.30392	4.53413		0.31632	2.23077
11.5781	4.62906		0.267204	0.833489
3.64097	7.37486		0.0515796	0.899858
3.58066	2.32402		2.84e-09	0.406689
12.0106	4.53941		0.201869	0.0468632
4.66295	3.11883		0.0517229	1.61456
3.27748	3.38571		0.026097	3.15e-08
5.83299	4.80705		0.681993	1.58e-06
18.3998	2.47614		1.31382	1.69871
19.7892	3.91379		5.06e-11	0.416816
28.3804	3.82533		0.00105343	0.461966
4.80374	6.84338		0.582863	0.0916229
2.17795	6.04826		0.241444	6.72e-06
6.16928	14.8665		0.721897	0.125418
11.4082	6.6288		3.57e-09	0.0161433
3.09746	1.94205		0.276389	0.116241
4.93602	3.38428		6e-05	0.165881
6.50094	2.50547		0.0191483	0.355419
5.06103	2.6514		2.92e-08	1.84401
12.7882	4.1971		4.70308	1.11298
4.94933	5.70849		0.0758384	1.05975
6.59213	5.08601		0.231282	0.241469
4.97055	2.2694		6.37e-06	0.117999
4.26884	1.78963		0.317055	0.516236
2.76677	2.9406		3.47124	0.823364
5.71188	4.61568		2.38246	2.12843
4.18556	1.85914		0.305423	0.609383
5.16366	5.16824		1.37e-09	2.69e-07
5.58791	2.78665		0.695405	0.29726
3.63682	8.16885		1.67e-06	2.29784
6.83615	2.65151		1.45765	2.59387
18.3951	3.50334		2.65e-06	0.0801184
4.51048	5.8424		0.22107	0.869625
3.40052	7.75469		0.106478	1.98e-07
4.29085	7.57877		0.0117881	1.80982
3.14529	2.34941		0.256342	0.896956
6.5889	3.51376		1.32452	7.01e-08
1.91557	11.7769		0.287497	0.547018
5.09299	1.96314		2.42e-05	1.26058
11.621	6.44366		0.797164	0.0321681
3.84912	5.54065		0.721717	1.08329
4.21059	2.21075		0.383928	0.454586
2.88808	4.25999		0.0227197	3.46213
3.59513	4.33725		0.256031	0.074713
3.43968	5.81494		8.55e-06	0.519693
3.43436	3.1035		1.67099	1.92284
6.70477	2.28224		1.77739	0.132771
4.93876	3.67839		1.78229	0.399938
4.94832	3.72584		1.57321	0.383108
8.79684	9.94769		0.0510048	6.91e-08
11.5741	2.22529		2.66e-06	1.55e-07
8.78631	6.45091		1.21e-06	4.64e-07
8.78153	3.50736		0.671309	2.64e-07
8.49465	3.6497		0.120935	0.459833
6.71924	3.00406		0.112359	1.13667
7.11805	2.36146		0.0823081	0.496665
5.0868	2.8634		0.432975	0.0207231
7.62387	2.934		0.574167	0.232765
28.0271	2.82062		0.966584	0.410643
3.16974	3.23755		1.92e-06	0.24776
3.27166	2.43657		1.00214	0.268236
4.54515	3.39204		9.08e-09	3.94e-08
7.00222	3.25157		1.94004	5.63e-05
2.46873	5.09463		0.670958	2.4e-07
3.15142	2.97674		7.32e-06	0.910498
5.50522	5.47893		1.26931	0.647743
4.32274	4.26123		1.51314	0.180162
6.31362	8.17004		0.155143	0.0799038
4.50638	5.45373		2.01e-08	0.192483
10.0839	3.96487		0.782638	1.49866
3.32051	3.27209		1.6807	2.3995
12.4745	9.50781		1.25789	1.31e-07
14.375	4.15888		0.138429	1.54089
4.2192	3.86974		1.00727	1.45e-09
3.54032	3.21536		0.662002	0.968258
7.75463	8.15395		0.215415	1.41e-08
11.8192	8.75244		0.340186	3.30421
5.00623	4.2305		1.96901	0.205773
7.65704	2.85477		0.314241	1.27566
5.60995	3.95719		1.21023	1.25346
5.69652	3.48438		6.54e-06	0.613093
4.08814	1.87767		1.25e-07	1.74594
3.44527	2.4046		2.31701	0.0702428
8.02596	2.86976		1.33371	1.02966
6.39718	4.51014		0.569828	0.0954643
5.23826	9.79649		1.15e-07	0.93909
3.65111	3.9895		0.466024	2.73e-07
2.25117	5.03408		1.93e-08	2.38704
3.80573	8.38711		0.0180944	0.275715
6.83126	7.7874		0.0755883	3.07265
6.99224	1.7608		0.263514	0.691564
5.31432	6.30886		1.06115	0.297248
6.25429	2.16351		0.0631561	0.00629204
8.85481	3.27166		0.409164	0.319893
6.03888	32.1614		3.95e-07	3.38e-06
3.09091	3.20234		6.44e-06	0.185481
2.95832	3.81261		5.18e-09	0.733556
4.3026	2.35369		0.271435	1.12662
9.69255	3.30756		1.97e-07	0.794956
3.9258	6.70484		0.544981	0.00912931
4.46888	3.88025		0.0280248	2.28e-07
8.88236	2.63772		3.43893	1.10095
2.92619	3.55852		3.05e-07	4.12453
5.1728	8.43133		7.82e-06	0.332437
7.27644	2.62996		0.822853	3.73e-06
6.5677	3.52933		1.46293	0.299248
5.63327	3.35218		0.0416628	2.47e-08
3.6335	2.44917		0.353628	4.13e-06
4.08518	2.85011		0.32337	0.509076
3.47217	2.8713		1.22651	1.6e-09
5.24298	4.12492		2.01396	0.865519
2.152	2.61265		1.76278	4.89e-08
8.68959	4.16012		0.184897	0.378501
5.34003	8.86947		0.610833	3.85e-07
4.06057	2.58967		0.904805	2.82736
9.24691	3.01495		4.11833	1.37474
5.48997	2.00211		0.55844	1.19867
21.5145	2.88742		0.610747	0.481747
4.41845	4.73057		0.584272	1.17815
4.91147	3.64579		1.05428	2.57e-08
7.02026	4.7785		2.39e-11	0.0250275
24.6985	4.39235		7.66e-06	0.0581699
4.67459	5.58063		2.32559	2.0254
5.46115	1.94448		3.17327	1.15339
6.13224	5.19279		0.846748	0.558903
4.40825	11.833		0.343207	0.103769
3.39545	2.00606		1.95629	0.52867
3.53783	4.22991		2.63e-10	3.18e-07
6.40534	8.05498		6.05e-07	0.421588
16.9044	5.30866		1.45264	0.000653092
2.85432	1.67933		7.89e-05	2.15925
3.53517	5.36478		0.73096	1.34239
11.8118	5.04546		0.00260466	1.61395
29.218	3.23094		1.81058	0.92116
7.90134	7.00605		0.850897	0.000192295
3.47927	5.83723		0.118521	0.216585
4.79693	5.11207		2.65e-06	1.54355
3.48758	4.70045		2.61915	3.83856
2.88522	8.71504		2.63e-08	1.22445
10.1627	3.59223		0.334524	1.05e-06
22.8505	12.6473		3.26386	1.2221
3.55222	5.21267		2.86e-09	7.56e-07
5.57257	6.20441		3.80865	1.53876
7.62188	5.15365		1.64435	8.87e-09
2.62417	3.07561		0.2433	2.20395
5.48322	4.77513		1.04937	0.402622
5.28858	3.61653		1.23e-08	1.21502
4.14929	11.2075		3.86e-07	7.45e-07
2.84575	4.45336		0.284859	1.97953
10.1349	2.31651		1.91e-06	0.292665
4.287	6.44706		1.96667	0.513723
7.62241	3.30623		0.228309	0.0656676
3.56719	4.87276		0.0112679	0.0569552
4.21943	2.94729		0.265203	1.64236
9.31076	4.45245		0.0837888	3.35824
3.00703	1.71713		4.3e-07	1.06426
2.21016	4.70738		0.451551	0.0105897
9.26881	1.85851		0.043952	4.69e-08
6.56356	4.7927		0.0967251	1.36491
7.5436	3.52678		0.530878	0.456962
3.0348	2.86987		1.44297	2.49e-11
4.07549	6.12752		0.442628	0.847863
24.1257	1.89746		1.62529	0.57709
4.43761	3.11204		0.0173269	0.336275
3.21308	5.55503		2.45129	0.82177
17.1722	3.04678		0.623391	2.01837
5.27168	3.87462		0.59922	6.12e-05
5.63864	6.0618		0.142609	0.358166
4.0266	5.00925		0.968259	0.00013766
2.25652	3.30623		0.0549308	0.359691
3.32906	2.94553		1.56e-08	2.08839
4.09318	3.79024		2.1956	0.00108632
4.61973	3.21383		4.67e-08	2.08e-06
6.16138	3.83142		0.0573097	4.73e-07
5.51333	2.71409		1.29213	0.547865
3.1914	4.49085		0.340538	0.454936
4.922	4.56538		0.0167026	4.49e-08
6.32172	3.60817		0.265803	0.261725
5.82872	2.42693		0.800869	1.67886
3.50881	4.98237		2.04e-05	0.00950186
5.57871	4.8789		0.0577476	0.102935
3.14497	3.12198		2.14e-05	0.621933
13.4248	3.36467		0.566743	0.214832
4.46549	2.81829		0.166098	0.000830861
5.18376	15.472		3.26e-08	0.132237
3.80418	4.12433		2.04e-06	0.572805
3.67459	8.7706		7.16e-07	0.328961
29.0899	4.41477		0.434353	0.200529
4.1049	2.93979		1.57107	0.320385
14.0618	4.09772		4.08e-07	1.20899
6.48437	3.83045		0.0233529	3.08e-07
5.07598	4.93657		0.545766	0.160295
3.30103	3.83182		1.23538	0.69628
7.67255	6.91029		1.82e-07	0.915858
2.60384	2.9739		0.0580204	0.0826981
7.86487	3.37759		0.972446	0.0355761
9.1278	3.85435		3.53598	0.0165571
6.20337	7.37411		1.6941	0.408746
3.83436	14.5126		2.78e-07	3.87e-05
5.59249	7.88063		4.73e-09	1.46e-05
4.35962	4.20683		0.0160175	1.0025
5.92823	7.69297		6.12e-06	8.85e-10
10.3263	2.46238		0.341591	1.84e-08
7.45071	3.28912		0.864723	1.08e-05
5.22702	2.76831		0.0883434	0.011833
5.8867	4.73858		1.28239	0.766261
3.70159	2.15387		0.700942	0.513953
3.27671	3.81862		3.57e-07	5.75e-09
7.40312	3.2868		0.0156414	9.16e-06
4.33794	1.91956		0.022945	0.345157
6.25528	9.63107		0.00155027	2.75615
7.73576	2.5516		1.82e-08	2.23867
6.62096	3.1353		1.37878	0.14416
4.70895	7.86087		0.0701768	1.16904
8.41614	4.04645		7.07e-07	0.714341
2.65384	5.03845		0.587555	2.12e-07
3.98779	3.73837		0.923565	0.388104
5.29509	4.24716		0.0667246	2.08e-05
4.43149	4.46448		0.498959	0.0554327
7.83935	4.43485		1.46656	0.154048
3.06464	4.18676		0.0681429	0.117436
8.3285	5.05315		0.0744265	0.258267
5.29472	6.06948		0.44036	0.233136
3.96136	2.65465		2.88026	4.94e-05
5.22352	4.28898		0.243957	0.101528
3.34222	6.93878		0.852109	0.474778
2.21371	6.39311		0.379954	0.596693
5.67883	3.85412		0.0355552	1.49e-05
3.82515	3.33369		0.478559	0.443235
4.54794	11.8249		2.9169	0.0625189
2.5246	2.19657		0.145863	0.723625
5.87843	6.50058		0.707707	0.357051
2.7689	7.75109		2.26168	0.0588705
3.0729	3.27535		0.235958	0.0489472
5.14469	3.47243		0.128565	0.37357
5.90455	3.31846		2.45e-05	0.747362
4.65031	5.38452		5.48e-10	0.568205
3.55026	10.0885		0.0940564	7.23e-08
5.5069	5.11972		0.0199773	1.04e-06
6.85908	2.2821		0.0759705	1.61851
6.39831	2.34009		0.15088	0.0176016
4.15734	3.09383		0.328147	1.95596
6.30991	4.4621		0.950636	0.597994
9.32352	3.26858		0.217819	0.00344254
14.0493	2.91524		3.61e-08	3.06e-07
4.98141	3.61515		1.4255	0.564289
4.24499	4.37802		0.100274	0.671921
7.96425	2.82106		1.79835	0.382934
5.39714	14.8404		0.0815883	3.61e-07
4.96632	6.54545		0.31607	1.13302
4.99296	7.58105		0.298538	0.0944728
8.22722	2.31955		0.199319	1.13e-08
9.1331	3.49721		0.203271	1.01984
6.65483	4.41372		0.239842	1.1e-07
4.54987	1.85734		0.49106	0.00835072
5.51084	7.13691		0.801179	4.37e-10
4.14547	3.3276		0.607101	1.18e-07
4.6144	3.08281		0.505201	2.81e-07
6.27582	6.39807		1.04141	0.975404
7.02015	2.82222		0.763573	4.61e-08
4.81555	3.20896		1.54e-05	0.00469186
4.29497	4.67645		2.60339	0.240341
4.11699	6.65534		0.192098	0.322317
9.15342	4.35133		9.04e-08	1.78857
9.7979	4.39631		5.18e-08	1.29e-06
4.35833	4.02932		1.63e-08	0.687692
3.21679	3.95103		9.46e-07	0.118694
6.98196	2.99735		0.780288	0.106261
1.74638	2.87291		0.676847	2.96e-07
7.81967	3.72788		6.18e-12	0.708899
7.18014	4.8473		0.0969262	0.195544
6.20518	3.65982		0.469432	0.396359
4.45864	2.26236		0.217452	0.0795094
6.60759	3.93955		5.62e-07	0.222256
10.2031	6.15055		1.03562	1.54631
4.77945	8.03456		2.65e-07	0.0567418
4.82599	3.10942		0.846989	1.78112
6.73449	2.3959		0.684553	0.0095923
8.13844	3.35159		1.03e-08	0.262495
30.6374	6.87514		0.0414248	1.58234
6.38343	8.47545		0.133114	6.04e-05
7.35099	3.1778		0.108969	0.284192
8.66884	3.72022		0.538563	0.181551
4.67171	2.88909		5.72e-08	0.828515
5.10536	4.58406		0.196432	0.62916
3.55977	5.25993		3.72e-10	0.551058
8.63936	3.58001		1.34325	0.892478
5.54283	5.64238		0.333704	0.804192
3.56482	5.09355		0.169325	0.199318
5.03422	2.7024		4.03e-06	1.01386
9.37944	9.14184		0.318676	0.0244918
19.0123	4.51372		0.170289	0.0933115
2.97568	3.78858		0.544513	4.54e-07
4.28347	3.07557		2.68819	0.471633
9.20053	3.09985		1.32151	0.393907
4.78599	2.70992		0.0245675	0.128541
5.61203	6.81255		0.415311	0.529464
9.64904	4.27112		0.0983657	0.593096
3.18971	6.12115		0.313664	1.48e-08
2.93208	5.88555		1.12739	0.691881
4.01481	5.01143		7.12e-10	1.80685
9.43775	10.1085		0.0305497	6.96e-06
6.47241	5.30677		0.222567	0.0737544
4.98866	1.76184		0.0590317	6.07e-08
6.67317	3.48074		1.3e-05	0.418688
7.36476	8.1199		7.97e-10	0.592341
6.87767	4.86008		0.115326	0.000160171
2.74256	2.03846		0.0522952	0.0339159
6.28256	3.94807		0.360266	0.183366
2.39201	2.94207		0.0810519	0.016544
2.6673	4.79023		0.460638	0.878624
14.5498	8.89972		2.08e-07	0.278584
3.33032	6.55441		0.344472	0.0977716
4.31299	4.06409		5.51e-07	1.79398
8.43615	10.1597		0.481421	0.0242863
6.50834	3.7442		0.293356	0.69596
4.21206	3.8018		0.331376	0.140782
3.02217	4.27959		0.107407	0.581805
2.38718	3.47535		0.466366	0.384681
5.50587	2.46685		0.395803	0.754674
4.46778	13.423		0.0718899	1.38052
4.62035	2.07574		0.0979812	0.543318
2.41796	2.85718		0.0330206	0.656175
5.23165	5.588		2.37e-08	0.662305
7.25628	6.18411		1.23752	9.05e-09
3.31013	9.27192		7.42e-06	0.142553
4.19742	4.42745		0.0332849	0.0908392
2.44201	4.30174		0.159928	0.224934
4.48911	6.83272		0.621304	1.54544
4.46646	3.2453		0.696789	1.3e-06
17.9237	6.19394		0.00011601	0.17843
2.83541	4.11803		0.640947	0.533654
3.64313	6.02435		1.39941	0.911685
5.32153	5.97072		3.87997	0.160462
2.14557	3.79697		0.024445	0.185428
3.57123	3.89865		0.381189	0.631683
7.66913	7.02345		0.310389	0.848575
5.71578	5.08437		0.493156	0.757211
9.71107	3.28661		0.100501	0.75015
2.45287	2.60014		0.114358	0.0577528
3.40811	6.74416		6.24e-07	1.62e-06
5.54783	6.48157		2.41776	0.584346
6.24903	5.24456		1.59e-07	0.576687
8.84083	4.26296		0.238842	0.0501217
4.50515	2.07355		0.328032	5.76e-07
8.04829	1.99018		0.016696	1.02759
3.3577	3.33624		0.422897	0.402062
4.63748	2.84944		0.0030525	0.596512
4.52853	2.93938		2.49754	0.455081
7.03699	3.97734		0.113302	0.0647314
5.02975	5.87843		1.76e-07	1.34702
5.84398	2.75962		0.0239928	0.139269
19.7617	6.57463		0.073669	0.0471734
4.53655	4.46379		0.0179458	1.01614
8.1246	4.53402		0.247504	1.6432
4.36465	8.55136		0.243763	3.01896
4.68137	1.20232		2.45136	2.31e-07
13.8084	7.89525		0.24081	0.0595915
5.2577	3.52007		1.90404	0.689177
4.20789	2.87297		0.124996	0.0903442
2.88204	6.80721		0.763214	0.979971
3.98397	6.79225		0.916749	0.471828
3.78749	2.83985		0.618093	0.0288487
5.57404	7.10146		0.275675	1.6451
11.9868	7.68422		4.59e-09	0.973283
8.33161	7.41663		0.0239963	0.125611
1.91718	6.56843		0.236948	0.328734
4.09412	3.23944		0.0172555	0.735981
4.76445	2.09469		0.22325	3.7e-08
7.72697	2.03411		0.00021749	0.000565019
3.29285	7.20356		0.792081	0.0329227
3.35656	4.12637		0.0225278	0.575967
14.2606	5.81079		0.155903	0.377154
11.0697	2.95688		1.69447	0.0372123
5.42006	3.23352		0.0172334	1.12e-06
2.1759	8.98709		0.335775	0.0236556
9.23077	6.39425		1.19422	1.17571
7.31965	2.63532		0.0893631	0.922033
3.29463	3.4692		0.0015876	2.19283
3.43644	5.64198		0.00146219	6.86e-08
20.9268	2.99576		0.11839	1.69399
10.3654	4.036		2.06911	2.24e-10
4.77045	3.42614		1.01911	0.237953
5.99845	5.56393		0.00365477	1.28447
5.33768	2.33899		0.156804	2.75e-07
13.2121	4.13968		0.45205	0.366381
5.73199	4.22969		2.06742	1.10021
2.91873	4.94015		0.0657735	1.09e-11
3.25908	3.95769		3.24e-07	1.09825
9.7483	4.9136		6.33e-06	0.139934
18.6263	6.68772		0.0265113	4.17e-08
2.7862	6.68807		2.12648	0.0388979
32.4078	5.4085		0.240444	1.71745
3.1928	4.07936		0.106951	1.30973
11.1132	10.9765		5.85e-10	1.06052
4.82763	1.93723		1.56542	2.5499
1.7675	11.6848		0.0737475	0.985662
4.98198	3.7481		0.0278039	0.231442
5.96534	4.14881		0.317262	0.695564
6.69952	12.4756		0.236036	0.145371
5.40321	4.23095		1.83e-07	0.215585
4.30188	3.26896		0.0874579	0.304313
3.57124	2.90543		0.137412	0.255908
4.02091	3.22666		3.42e-07	1.04421
4.44493	2.54927		1.92061	0.355724
7.86765	6.06564		5.72e-08	0.274457
3.10027	5.24919		0.273644	1.01067
7.59303	2.31587		0.109964	0.0635711
4.41805	2.4088		0.993133	0.16246
7.87648	2.04778		0.724946	1.38e-06
3.01231	4.83916		0.184484	0.0560497
2.97748	2.3668		0.290825	0.170376
9.74451	11.2537		1.55413	0.0243244
37.4245	2.12076		0.211738	0.0912571
3.61875	2.84227		0.15116	4.5e-07
9.55151	3.77953		0.227955	0.648595
3.73446	7.12899		0.077062	1.48703
3.14386	5.37745		2.52244	0.254066
1.95844	3.04978		0.563207	0.559543
2.34421	4.09234		0.289291	0.0578767
4.97019	3.87598		0.817046	0.273665
3.12084	11.341		0.716041	1.77e-08
5.9669	3.04857		6.5e-07	1.61567
7.50194	2.67589		1.39e-10	1.07729
5.67026	1.97733		1.47e-05	0.0641502
5.07442	4.24095		1.29368	0.0365726
4.52545	8.41031		2.75e-07	1.13134
3.30352	2.42791		0.313625	4.27e-08
6.55537	4.94338		0.0137509	2.02392
5.55453	6.47586		0.56723	0.117711
2.40033	4.74977		1.49168	4.18e-07
3.87452	2.11963		0.559541	9.65e-09
4.46728	5.87404		0.26229	0.105587
3.38409	2.85619		2.12328	1.23e-09
3.74091	4.02272		0.0766337	4.82e-06
12.4349	8.33847		0.811346	0.284497
5.51972	4.15132		2.71e-08	0.344676
8.1658	10.1126		0.943083	1.15791
2.83482	3.39866		7.1e-09	1.4956
4.50917	5.2848		0.181445	8.32e-08
5.54129	4.24998		0.446449	0.246213
3.70867	4.95601		0.164826	3.43e-08
6.11509	7.01556		0.259446	0.112716
2.76525	2.68459		0.989393	0.332904
3.82214	2.62288		0.105078	0.056336
4.11734	3.88598		1.12e-09	0.0906654
3.06228	3.25281		0.615502	0.088437
4.78729	5.48037		0.0977253	1.1189
4.83311	3.08882		7.31e-06	0.589565
3.65992	3.95512		9.13e-09	0.790684
3.83226	9.97218		1.06e-08	3.17658
5.22302	7.24292		0.123935	1.41552
2.91938	7.0683		0.000214384	3.13222
6.43307	3.60522		9.78e-08	0.849537
13.011	2.82561		0.00205187	0.000177413
3.07336	9.13679		1.35e-06	0.971625
33.3475	4.83467		3.89e-07	0.347861
5.90183	2.77161		0.427603	0.749641
3.66912	6.1956		1.53023	2.07093
4.2949	3.3112		0.0232047	0.0574305
4.96556	8.9626		0.136891	0.0408674
15.8757	4.35127		0.000615747	2.85e-08
6.97813	3.18182		2.12e-06	1.00217
5.29077	3.9811		0.851862	0.740234
3.91193	3.12588		2.68069	0.81423
6.8685	4.60864		9.63e-08	0.0633387
3.79883	3.15383		0.145813	2.34679
4.33779	7.4168		0.00129749	0.412406
6.53441	3.12067		0.38709	0.599371
4.09053	11.3117		0.157884	0.074851
5.59121	5.49511		0.0134237	0.587155
8.61983	6.04131		0.0442507	0.995985
4.47495	7.45866		0.0632365	0.562208
4.0266	3.67444		1.09762	0.060375
6.06862	2.65805		0.374659	2.84571
8.99158	2.66194		0.213096	1.06903
3.95152	13.616		0.0832506	0.513301
4.28993	3.70858		0.765211	0.55497
3.28524	3.49664		0.00402628	0.0486352
5.51194	2.49401		0.0486575	1.0916
3.36696	7.20804		1.48662	0.208372
5.76136	2.8228		3.67188	1.32e-05
6.24767	2.01216		0.384371	0.604557
4.97807	3.54781		0.93859	0.000103944
3.98963	5.67361		0.19433	0.185429
7.77597	2.84096		0.649791	0.849129
7.43401	6.26906		0.0283528	0.400425
7.15726	1.25301		3.44241	0.00385576
2.95535	6.79858		0.191377	3.24e-08
3.29442	1.86204		0.283264	1.39e-06
6.91105	3.65397		0.148274	0.333499
7.56545	3.17542		1.61e-06	0.423951
3.42306	5.82863		0.32055	1.07055
15.3993	4.80106		0.044536	0.320884
3.9152	6.18288		4.72e-08	0.137473
9.25411	7.14843		0.0568143	4.28e-08
3.74455	5.92282		0.239918	0.0391902
3.26912	3.54164		0.472159	0.0225049
7.92093	3.36091		0.00226947	0.0262008
3.19247	4.92906		0.0289347	4.33e-06
3.98394	3.96447		3.41721	9.51e-06
7.19149	3.0802		0.596952	1.88984
3.65276	3.99207		0.377007	3.27e-06
6.58988	4.61952		0.0239454	0.000140769
6.91139	2.95105		0.335774	0.0210877
5.3502	4.3321		0.412624	1.72753
4.36736	4.62938		0.213683	0.773515
5.48087	3.76605		1.44677	0.0125898
8.13667	2.45281		0.708968	0.00606864
4.10731	2.54089		0.406753	0.0678029
3.25677	2.65211		0.0283938	0.0717984
5.25555	5.34323		1.16483	0.0218066
2.7774	3.12725		3.02e-08	0.908569
6.74824	6.39889		3.92e-07	1.17e-07
2.07655	6.37215		0.691676	0.356361
23.4335	4.8679		0.0328712	3.99137
2.47486	5.02587		6.87e-07	0.287218
2.75904	2.21687		0.0817689	4.01649
4.93556	15.0018		4.27e-07	0.0169284
6.33741	2.63922		1.14e-09	4.22e-05
3.22938	2.65951		3.1e-07	0.22467
2.73729	5.13596		0.0210523	0.0296034
12.4515	2.67872		0.144523	0.0951782
3.27771	5.1977		1.56049	3.32272
5.54022	6.63623		0.369559	0.0505117
6.1272	2.78197		0.149703	0.992142
7.53049	2.39249		0.113537	0.223378
17.336	4.3164		0.02353	1.3e-07
4.81164	8.43607		0.601923	2.31e-12
4.09779	2.91695		1.16495	1.56777
7.80571	2.58973		0.331577	3.91e-05
8.95823	1.87095		1.08117	0.411438
14.2333	4.65223		0.234603	6.31e-06
1.5872	3.77155		2.12246	0.641872
4.28586	4.95383		0.120122	2.73e-07
4.07647	6.6903		0.157381	0.300341
3.84395	4.40281		2.37e-07	0.0534951
4.47482	4.84608		3.07e-06	0.458827
3.45591	3.18833		1.45956	1.33e-11
4.70786	6.9052		0.0643266	0.936939
6.53007	2.53386		0.319393	0.0544201
4.47122	4.53059		0.218708	0.655612
2.60761	3.45008		0.59952	0.593117
6.20719	3.14551		0.026831	1.11442
6.74724	4.52954		0.805774	1.7193
3.24482	5.51104		0.0651351	0.176004
8.14926	5.22195		0.443676	5.48e-07
2.43965	6.7245		0.698711	0.00113187
2.86512	2.17348		0.196878	1.9704
9.99399	5.80982		0.000136745	0.171598
3.16494	2.28884		1.3e-09	4.03e-07
5.4593	5.40253		7.2e-05	1.2069
3.9046	4.11131		5.97e-08	0.0905453
4.06669	4.01827		3.84e-06	0.033145
2.85847	5.27187		0.144925	0.00170452
16.7074	5.8341		0.146135	1.87878
17.976	7.93994		0.219595	0.560421
6.24272	2.5105		7.62e-05	0.294866
7.73605	5.78411		0.111315	0.194316
3.05369	4.82682		0.0594531	0.00709344
3.45383	5.28293		2.07e-09	0.186971
5.3609	1.85229		0.415626	0.184254
3.14569	6.10757		0.448368	0.000876996
4.12868	3.07803		1.45e-14	0.330495
3.2312	4.5477		0.903282	0.00419
4.30734	2.95949		0.368258	0.290492
6.26159	7.02325		0.323762	1.79e-05
7.06486	4.28595		4.7e-08	0.0696509
4.57048	9.23516		0.275545	0.35826
3.65151	2.23602		0.185768	0.911902
7.30643	4.97581		5.65e-07	0.0721996
7.90487	8.35752		0.110212	0.0696833
3.35337	3.50552		0.080249	0.0165468
7.24483	6.3773		7.14e-05	0.0126773
4.95439	3.09823		3.20461	1.9769
4.2106	3.31209		0.451132	0.183075
4.6541	7.69858		7.45e-08	4.66e-08
8.87677	2.91866		0.768338	0.346459
7.05544	5.18458		0.282574	0.845551
5.23936	2.55062		1.56e-05	0.0396628
5.87297	2.79681		0.0346093	0.248941
8.12034	3.67429		8.09e-12	1.13287
7.46496	2.43951		0.00129074	0.0665683
5.16683	4.0657		2.39736	0.157762
10.1564	7.15721		1.30502	4.75e-06
5.78363	3.6556		0.154001	6.35e-08
8.28665	3.30459		0.111709	0.00873555
5.70107	3.09889		0.406403	0.0477304
4.13918	5.75165		0.91643	1.17091
3.44991	5.15643		0.524839	3.4e-08
6.20211	8.21943		0.0404788	0.256875
9.62923	3.03655		0.533977	1.96981
5.81518	3.35809		0.215815	2.26524
6.19821	4.17052		1.95405	0.779653
9.36854	7.25078		8.15e-11	7.5e-06
2.90022	4.74356		1.37407	0.478994
3.05209	4.22046		1.67e-08	5.42e-06
6.84065	3.46448		4.78e-10	0.0405608
4.56461	2.80611		1.94617	0.248075
8.43565	5.38911		2.28031	2.96165
3.47585	6.59379		1.00517	4.21e-09
10.0294	7.59164		7.26e-11	0.0439963
7.70929	8.10037		0.846994	4.74e-08
4.11646	5.38107		0.768946	0.698645
6.52086	2.32819		0.0071701	4e-08
8.79646	3.66859		6.68e-09	0.316639
3.16308	3.59665		0.086045	0.490022
10.5929	2.42792		0.102273	0.343922
9.71303	6.98204		0.0111648	0.375799
3.76756	5.01632		0.947876	0.562643
6.65498	4.71245		1.16e-06	0.754393
7.30013	5.23493		1.2e-06	0.0476194
12.3881	2.08747		2.02461	0.295167
8.67354	4.44902		1.78394	1.89e-08
2.96422	5.90262		1.897	2e-07
7.17436	5.47305		0.158323	5.46e-08
4.39125	2.59793		0.305375	0.0247968
5.78793	12.0156		0.8904	4.72e-07
3.92901	4.94892		1.37e-06	0.750821
4.8472	8.03731		1.33e-07	1.05083
7.94187	5.08323		2.24432	0.0796152
10.3714	2.76183		0.174964	0.847791
7.82482	4.52522		1.04133	1.38863
17.0595	2.70227		3.26e-08	0.399063
10.3455	6.64469		0.321069	0.0184172
2.35791	3.94558		0.0158214	8.54e-07
5.16175	2.77712		2.04e-06	0.0933825
6.37149	3.83894		0.00291543	1.21317
3.26663	3.24684		0.669458	9.71e-07
5.21342			4.93e-07
7.70561			0.637658
8.89546			0.086907
9.08587			0.26115
9.26286			0.00482301
3.83644			0.005871
4.71059			0.213974
9.83823			4.16e-08
6.76689			1.60937
3.66276			0.198958
2.85854			0.107023
8.10595			1.03e-08
3.22593			0.225306
8.38339			0.024093
2.21341			0.517112
4.50319			3.83e-09
7.63718			0.880445
9.5366			1.63e-09
6.57841			0.240591
3.89747			0.264463
5.79385			0.365034
4.97296			0.927093
5.93142			0.701475
7.77879			1.77394
8.34961			0.377547
4.19554			0.448636
3.13131			1.6395
3.25639			0.691172
3.32626			0.538835
12.5176			6.99e-06
10.2987			0.148299
5.04187			8.07e-07
3.68129			0.483222
6.4109			0.10494
3.62793			0.70211
2.57984			1.1e-07
4.04173			0.0700748
6.01896			0.186182
4.1581			0.0773708
3.97045			0.453263
4.15021			0.0100698
6.25761			0.741727
2.938			0.338311
4.11747			2.43628
3.82677			0.147131
5.981			0.989391
6.43617			0.209005
9.8407			2.60999
4.88339			2.93e-05
4.82744			0.301901
7.36382			0.495564
8.2561			0.0780313
5.73856			1.09e-06
8.57212			0.0931801
2.49477			1.53582
12.5531			0.0475893
8.40897			0.473791
4.73619			0.0869591
3.27295			0.252985
3.39082			1.99e-05
4.06318			0.0384168
8.77081			0.0717641
10.7824			0.016368
2.38057			0.185828
3.84616			0.487881
3.78678			0.1467
4.85791			0.772951
12.6754			1.27e-05
4.92191			0.885239
6.61406			1.0333
4.50003			0.0576441
8.46728			0.012623
7.66874			0.207468
8.052			4.96e-09
10.6502			3.86e-08
10.2237			0.0611553
7.36483			2.07e-07
5.5378			0.046087
4.7039			1.17883
6.85562			0.0824955
3.29889			7.17e-06
10.011			0.623188
7.98647			9.67e-08
9.29794			0.104661
4.81004			0.0413877
5.62484			0.792018
2.38641			0.0361905
5.43106			0.0333943
5.25673			0.146143
5.52122			0.0461832
3.77484			0.409125
6.34475			0.580566
2.84509			0.60687
24.2727			0.0243162
9.3673			0.000350954
