# Supplementary material for: Modular in vivo assembly of Arabidopsis FCA oligomers into condensates competent for RNA 3’ processing
Source: EMBO J. 2025 Feb 24;44(7):2056–74. doi: 10.1038/s44318-025-00394-4 (PMC11962161; doi:10.1038/s44318-025-00394-4)
Supplement: Supplementary file 9 — Source data Fig. 4 [file 44318_2025_394_MOESM9_ESM.zip]

Archive with 9 entries (8 files):
- SD figure 4/
- SD figure 4/EMBOJ-2024-118276R-Figure_4E_Source_Data-sd.xlsx
- __MACOSX/SD figure 4/._EMBOJ-2024-118276R-Figure_4E_Source_Data-sd.xlsx
- SD figure 4/EMBOJ-2024-118276R-Figure_4C_Source_Data-sd.xlsx
- __MACOSX/SD figure 4/._EMBOJ-2024-118276R-Figure_4C_Source_Data-sd.xlsx
- SD figure 4/EMBOJ-2024-118276R-Figure_4B_Source_Data-sd.xlsx
- __MACOSX/SD figure 4/._EMBOJ-2024-118276R-Figure_4B_Source_Data-sd.xlsx
- SD figure 4/EMBOJ-2024-118276R-Figure_4A_Source_Data-sd.xlsx
- __MACOSX/SD figure 4/._EMBOJ-2024-118276R-Figure_4A_Source_Data-sd.xlsx
