# Supplementary material for: Modular in vivo assembly of Arabidopsis FCA oligomers into condensates competent for RNA 3’ processing
Source: EMBO J. 2025 Feb 24;44(7):2056–74. doi: 10.1038/s44318-025-00394-4 (PMC11962161; doi:10.1038/s44318-025-00394-4)
Supplement: Supplementary file 9 — Source data Fig. 4 [file 44318_2025_394_MOESM9_ESM.zip › SD figure 4/EMBOJ-2024-118276R-Figure_4E_Source_Data-sd.xlsx]

## Sheet: Sheet1
The value of DRIPc–qPCR, which was normalized to input in the indicated genotypes
Biological Replicate 1 (Figure 4E), 4 technical repeats
Primer sets	Col-0				fca-9				FCAwt				FCArrm
A	0.00086156	0.00037762	0.00060083	0.210113	0.0947101	0.10955	0.0921203	0.142562	0.0195986	0.00358676	0.00460334	0.0102865	0.0315333	0.0165505	0.0302488	0.0153355
B	0.00514105	0.00429323	0.0110201	0.00139674	0.327758	0.44773	0.368746	0.371311	0.0196377	0.00808673	0.0180704	0.0161735	0.0383603	0.0217289	0.0520398	0.0360404
C	0.457974	0.356837	0.563832	0.467597	4.36284	3.30642	3.85109	4.80744	1.11523	0.735779	0.475443	0.5654	1.57503	1.54261	1.55334	1.47977
D	0.00407522	0.00039967	0.00596648	0.00347468	0.583679	0.625571	0.436256	0.583679	0.0272691	0.0367379	0.0399243	0.0290244	0.032933	0.0446771	0.0307276	0.0534998
E	0.0409303	0.0270039	0.0353858	0.0318914	0.224476	0.304525	0.270675	0.401823	0.0620059	0.0790303	0.138557	0.0952954	0.0513351	0.0254902	0.0307363	0.0554022
Biological Replicate 2 (Appendix Figure S5), 4 technical repeats
Primer sets	Col-0				fca-9				FCAwt				FCArrm
A	0.0418104	0.0210506	0.0473663	0.0361466	0.165246	0.206281	0.188506	0.222624	0.051457	0.0349034	0.043571	0.0281546	0.155365	0.150073	0.140997	0.146984
B	0.0626126	0.0709328	0.0680433	0.0643729	0.721246	0.645533	0.84006	0.687087	0.201451	0.180304	0.177822	0.190585	0.212777	0.313691	0.26015	0.276896
C	0.590108	0.726509	0.55442	0.49622	6.12033	8.30286	7.27833	8.02003	2.91981	2.57733	3.61972	3.0019	4.86069	5.2458	5.58347	4.56673
D	0.106132	0.0653321	0.0676361	0.101809	0.567535	0.595751	0.642952	0.764603	0.114694	0.130839	0.146184	0.118739	0.535235	0.52422	0.789081	0.542707
E	0.087239	0.0670378	0.100908	0.0995191	0.313347	0.302673	0.375226	0.34768	0.147807	0.144766	0.131378	0.125155	0.382852	0.374973	0.292166	0.340295
Biological Replicate 3 (Appendix Figure S5), 3 technical repeats
Primer sets	Col-0			fca-9			FCAwt			FCArrm
A	0.0180928	0.0174765	0.0433315	0.0904851	0.106124	0.0676308	0.0386967	0.0236561	0.0332237	0.0384684	0.0960427	0.0642491
B	0.0858059	0.114802	0.102041	0.422947	0.51354	0.386502	0.0861058	0.0556395	0.0962049	0.138767	0.12858	0.151852
C	0.617738	0.33334	0.461712	1.86918	1.03699	2.08841	0.476406	0.473115	0.615685	1.34884	1.34884	1.25851
D	0.0730627	0.0977526	0.01265	0.167303	0.128562	0.0703422	0.036439	0.0842972	0.0754481	0.173617	0.0793282	0.134342
E	0.340205	0.166602	0.243919	0.536576	0.529189	0.529189	0.202767	0.373167	0.244498	0.581553	0.557863	0.569585
