# Supplementary material for: Modular in vivo assembly of Arabidopsis FCA oligomers into condensates competent for RNA 3’ processing
Source: EMBO J. 2025 Feb 24;44(7):2056–74. doi: 10.1038/s44318-025-00394-4 (PMC11962161; doi:10.1038/s44318-025-00394-4)
Supplement: Supplementary file 9 — Source data Fig. 4 [file 44318_2025_394_MOESM9_ESM.zip › SD figure 4/EMBOJ-2024-118276R-Figure_4C_Source_Data-sd.xlsx]

## Sheet: Sheet1
The ratio of proximal: distal isoforms of COOLAIR transcripts relative to control (Col-0) in the indicated plants
Col-0	FCArrm	fca-9
1.24146	0.159961	0.108571
0.876619	0.110807	0.156255
0.881922	0.11141	0.131863
1	0.256439	0.260657
