# Supplementary material for: Modular in vivo assembly of Arabidopsis FCA oligomers into condensates competent for RNA 3’ processing
Source: EMBO J. 2025 Feb 24;44(7):2056–74. doi: 10.1038/s44318-025-00394-4 (PMC11962161; doi:10.1038/s44318-025-00394-4)
Supplement: Supplementary file 9 — Source data Fig. 4 [file 44318_2025_394_MOESM9_ESM.zip › SD figure 4/EMBOJ-2024-118276R-Figure_4B_Source_Data-sd.xlsx]

## Sheet: Sheet1
The value of qPCR, which was normalized to UBC and Col-0 in the indicated genotypes
Col-0	FCAWT	FCArrm	fca-9
0.833058	8.10361	28.3027	21.2155
1.22407	6.42623	23.7059	21.5386
0.942877	4.17078	21.9614	22.7756
1.13342	1.49732	10.9422	13.4185
0.866583	1.14715	24.3468
