# Supplementary material for: Modular in vivo assembly of Arabidopsis FCA oligomers into condensates competent for RNA 3’ processing
Source: EMBO J. 2025 Feb 24;44(7):2056–74. doi: 10.1038/s44318-025-00394-4 (PMC11962161; doi:10.1038/s44318-025-00394-4)
Supplement: Supplementary file 9 — Source data Fig. 4 [file 44318_2025_394_MOESM9_ESM.zip › SD figure 4/EMBOJ-2024-118276R-Figure_4A_Source_Data-sd.xlsx]

## Sheet: Sheet1
The leaf number of indicated genotypes when the seedlings are flowering
Col-0	FCAWT	FCArrm	fca-9
10	10	20	28
11	12	21	32
9	11	16	35
14	10	23	35
9	11	21	33
10	9	23	33
12	11	24	36
13	11	27	28
13	11	21	33
10	11	16	32
13	12	19	30
12	10	22	32
10	10	24	35
	11	21	30
